# Supplementary material for: Revisiting the genus Hyphodermella (Basidiomycota, Polyporales) with descriptions of three new species
Source: MycoKeys. 2026 Feb 16;128:249–84. doi: 10.3897/mycokeys.128.172807 (PMC12930182; doi:10.3897/mycokeys.128.172807)
Supplement: XML Treatment for Hyphodermella corrugata [file mycokeys.128.172807-treatment1.xml]

<!DOCTYPE tp:taxon-treatment
  PUBLIC "-//TaxonX//DTD Taxonomic Treatment Publishing DTD v0 20100105//EN" "tax-treatment-NSO.dtd">
<tp:taxon-treatment xmlns:tp="http://www.plazi.org/taxpub"><tp:treatment-meta><kwd-group><label>Taxon classification</label><kwd>
                  <named-content content-type="kingdom">Fungi</named-content>
                </kwd><kwd>
                  <named-content content-type="order">Polyporales</named-content>
                </kwd><kwd>
                  <named-content content-type="family">Corticiaceae</named-content>
                </kwd></kwd-group><mixed-citation publication-type="journal"><person-group><name><surname>Dueñas</surname><given-names>Margarita</given-names></name><name><surname>Martín</surname><given-names>María P.</given-names></name><name><surname>Nogal-Prata</surname><given-names>Sandra</given-names></name><name><surname>Telleria</surname><given-names>M.Teresa</given-names></name></person-group><article-title>Revisiting the genus <italic><tp:taxon-name><tp:taxon-name-part taxon-name-part-type="genus" reg="Hyphodermella">Hyphodermella</tp:taxon-name-part></tp:taxon-name></italic> (<tp:taxon-name><tp:taxon-name-part taxon-name-part-type="phylum" reg="Basidiomycota">Basidiomycota</tp:taxon-name-part></tp:taxon-name>, <tp:taxon-name><tp:taxon-name-part taxon-name-part-type="order" reg="Polyporales">Polyporales</tp:taxon-name-part></tp:taxon-name>) with descriptions of three new species</article-title><source>MycoKeys</source><day>16</day><month>02</month><year>2026</year><volume>128</volume><fpage>249</fpage><lpage>284</lpage><pub-id pub-id-type="doi">10.3897/mycokeys.128.172807</pub-id></mixed-citation></tp:treatment-meta><tp:nomenclature><tp:taxon-name><object-id xmlns:xlink="http://www.w3.org/1999/xlink" content-type="arpha" xlink:type="simple">3CE69151-C5E1-5683-AFDF-9E0252A74439</object-id>
                        		<tp:taxon-name-part taxon-name-part-type="genus" reg="Hyphodermella">Hyphodermella</tp:taxon-name-part> <tp:taxon-name-part taxon-name-part-type="species" reg="corrugata">corrugata</tp:taxon-name-part>
                        	</tp:taxon-name><tp:taxon-authority>(Fr.) J. Erikss. &amp; Ryvarden,
                        	
                        		Corticiaceae
                        	 North Europe 4: 579. 1976</tp:taxon-authority><xref ref-type="fig" rid="F6">Fig. 6A</xref><tp:nomenclature-citation-list><tp:nomenclature-citation><tp:taxon-name><tp:taxon-name-part taxon-name-part-type="genus" reg="Grandinia"/> <tp:taxon-name-part taxon-name-part-type="species" reg="corrugata"/></tp:taxon-name><comment> ≡ <tp:taxon-name><tp:taxon-name-part taxon-name-part-type="genus" reg="Grandinia">Grandinia</tp:taxon-name-part> <tp:taxon-name-part taxon-name-part-type="species" reg="corrugata">corrugata</tp:taxon-name-part></tp:taxon-name> Fr., <tp:taxon-name><tp:taxon-name-part taxon-name-part-type="family" reg="Hymenomycetes">Hymenomycetes</tp:taxon-name-part></tp:taxon-name> Europaei: 625. 1874</comment></tp:nomenclature-citation><tp:nomenclature-citation><tp:taxon-name><tp:taxon-name-part taxon-name-part-type="genus" reg="Hyphodermella"/> <tp:taxon-name-part taxon-name-part-type="species" reg="ochracea"/></tp:taxon-name><comment> = <tp:taxon-name><tp:taxon-name-part taxon-name-part-type="genus" reg="Hyphodermella">Hyphodermella</tp:taxon-name-part> <tp:taxon-name-part taxon-name-part-type="species" reg="ochracea">ochracea</tp:taxon-name-part></tp:taxon-name> (Bres.) Duhem, Bull. Soc. Mycol. France 125 (3, 4): 158. 2010 [2009] ≡<tp:taxon-name><tp:taxon-name-part taxon-name-part-type="genus" reg="Epithele">Epithele</tp:taxon-name-part> <tp:taxon-name-part taxon-name-part-type="species" reg="ochracea">ochracea</tp:taxon-name-part></tp:taxon-name> Bres., Ann. Mycol. 18(1–3): 48 (1920). MycoBank No: 272673. Type: Italy. Tridenti (Trento): Ad ramos, truncos <italic>Ampelopsidis [Ampelopsis] hederacea</italic>, 1891, G.Bresadola, Ex Herb. Romell [lectotype: F-89175, S!, designed by <xref ref-type="bibr" rid="B12">Duhem 2010</xref>: 158].</comment></tp:nomenclature-citation></tp:nomenclature-citation-list></tp:nomenclature><tp:treatment-sec sec-type="Type"><title>Type.</title><p>Norway • leg. M.N. Blytt, F-128815; UPS 410645.</p></tp:treatment-sec><tp:treatment-sec sec-type="Description and iconography"><title>Description and iconography.</title><p>In <xref ref-type="bibr" rid="B61">Telleria et al. (2010)</xref>.</p></tp:treatment-sec><tp:treatment-sec sec-type="Habitat and distribution"><title>Habitat and distribution.</title><p><italic><tp:taxon-name><tp:taxon-name-part taxon-name-part-type="genus" reg="Hyphodermella">Hyphodermella</tp:taxon-name-part> <tp:taxon-name-part taxon-name-part-type="species" reg="corrugata">corrugata</tp:taxon-name-part></tp:taxon-name></italic> has been collected on decayed wood, mostly from angiosperms (<xref ref-type="bibr" rid="B61">Telleria et al. 2010</xref>). In addition, we have found this species fruiting on <italic><tp:taxon-name><tp:taxon-name-part taxon-name-part-type="genus" reg="Amomyrtus">Amomyrtus</tp:taxon-name-part> <tp:taxon-name-part taxon-name-part-type="species" reg="luma">luma</tp:taxon-name-part></tp:taxon-name></italic>, <italic><tp:taxon-name><tp:taxon-name-part taxon-name-part-type="genus" reg="Berberis">Berberis</tp:taxon-name-part></tp:taxon-name></italic> sp., <italic><tp:taxon-name><tp:taxon-name-part taxon-name-part-type="genus" reg="Laureliopsis">Laureliopsis</tp:taxon-name-part> <tp:taxon-name-part taxon-name-part-type="species" reg="philippiana">philippiana</tp:taxon-name-part></tp:taxon-name></italic>, <italic><tp:taxon-name><tp:taxon-name-part taxon-name-part-type="genus" reg="Laurus">Laurus</tp:taxon-name-part> <tp:taxon-name-part taxon-name-part-type="species" reg="nobilis">nobilis</tp:taxon-name-part></tp:taxon-name></italic>, <italic><tp:taxon-name><tp:taxon-name-part taxon-name-part-type="genus" reg="Lophosoria">Lophosoria</tp:taxon-name-part> <tp:taxon-name-part taxon-name-part-type="species" reg="quadripinnata">quadripinnata</tp:taxon-name-part></tp:taxon-name></italic>, <italic><tp:taxon-name><tp:taxon-name-part taxon-name-part-type="genus" reg="Luma">Luma</tp:taxon-name-part> <tp:taxon-name-part taxon-name-part-type="species" reg="apiculata">apiculata</tp:taxon-name-part></tp:taxon-name></italic>, <italic><tp:taxon-name><tp:taxon-name-part taxon-name-part-type="genus" reg="Lomatia">Lomatia</tp:taxon-name-part> <tp:taxon-name-part taxon-name-part-type="species" reg="ferruginea">ferruginea</tp:taxon-name-part></tp:taxon-name></italic>, <italic><tp:taxon-name><tp:taxon-name-part taxon-name-part-type="genus" reg="Nothofagus">Nothofagus</tp:taxon-name-part> <tp:taxon-name-part taxon-name-part-type="species" reg="dombeyi">dombeyi</tp:taxon-name-part></tp:taxon-name></italic>, and <italic><tp:taxon-name><tp:taxon-name-part taxon-name-part-type="genus" reg="Rubus">Rubus</tp:taxon-name-part></tp:taxon-name></italic> sp. Widely distributed in the Northern Hemisphere, it is known from the Southern Hemisphere from the Patagonian Andes of Argentina (<xref ref-type="bibr" rid="B21">Gorjón et al. 2012</xref>); we confirm its presence and abundance in Chile, where it was reported by <xref ref-type="bibr" rid="B43">Ortiz et al. (2014)</xref> from Chiloe. Some species described by Rick (<xref ref-type="bibr" rid="B50">1959a</xref>, <xref ref-type="bibr" rid="B51">b</xref>) from Brazil as <italic><tp:taxon-name><tp:taxon-name-part taxon-name-part-type="genus" reg="Cystidiodendron">Cystidiodendron</tp:taxon-name-part> <tp:taxon-name-part taxon-name-part-type="species" reg="laetum">laetum</tp:taxon-name-part></tp:taxon-name></italic>, <italic><tp:taxon-name><tp:taxon-name-part taxon-name-part-type="genus" reg="Cystidiodendron">C.</tp:taxon-name-part> <tp:taxon-name-part taxon-name-part-type="species" reg="papilliforme">papilliforme</tp:taxon-name-part></tp:taxon-name></italic>, <italic><tp:taxon-name><tp:taxon-name-part taxon-name-part-type="genus" reg="Hydnochaete">Hydnochaete</tp:taxon-name-part> <tp:taxon-name-part taxon-name-part-type="species" reg="laeta">laeta</tp:taxon-name-part></tp:taxon-name></italic>, <italic><tp:taxon-name><tp:taxon-name-part taxon-name-part-type="genus" reg="Neokneiffia">Neokneiffia</tp:taxon-name-part> <tp:taxon-name-part taxon-name-part-type="species" reg="sulphurella">sulphurella</tp:taxon-name-part></tp:taxon-name></italic>, <italic><tp:taxon-name><tp:taxon-name-part taxon-name-part-type="genus" reg="Odontia">Odontia</tp:taxon-name-part> <tp:taxon-name-part taxon-name-part-type="species" reg="fibrosissima">fibrosissima</tp:taxon-name-part></tp:taxon-name></italic>, <italic><tp:taxon-name><tp:taxon-name-part taxon-name-part-type="genus" reg="Odontia">O.</tp:taxon-name-part> <tp:taxon-name-part taxon-name-part-type="species" reg="horridissima">horridissima</tp:taxon-name-part></tp:taxon-name></italic>, <italic><tp:taxon-name><tp:taxon-name-part taxon-name-part-type="genus" reg="Odontia">O.</tp:taxon-name-part> <tp:taxon-name-part taxon-name-part-type="species" reg="subferruginea">subferruginea</tp:taxon-name-part></tp:taxon-name></italic>, <italic><tp:taxon-name><tp:taxon-name-part taxon-name-part-type="genus" reg="Radulochaete">Radulochaete</tp:taxon-name-part> <tp:taxon-name-part taxon-name-part-type="species" reg="flavoalutacea">flavoalutacea</tp:taxon-name-part></tp:taxon-name></italic>, <italic><tp:taxon-name><tp:taxon-name-part taxon-name-part-type="genus" reg="Radulum">Radulum</tp:taxon-name-part> <tp:taxon-name-part taxon-name-part-type="species" reg="griseum">griseum</tp:taxon-name-part></tp:taxon-name></italic>, <italic><tp:taxon-name><tp:taxon-name-part taxon-name-part-type="genus" reg="Radulum">R.</tp:taxon-name-part> <tp:taxon-name-part taxon-name-part-type="species" reg="subsulphureum">subsulphureum</tp:taxon-name-part></tp:taxon-name></italic>, <italic><tp:taxon-name><tp:taxon-name-part taxon-name-part-type="genus" reg="Radulum">R.</tp:taxon-name-part> <tp:taxon-name-part taxon-name-part-type="species" reg="tenue">tenue</tp:taxon-name-part></tp:taxon-name></italic> have been synonymized to <italic><tp:taxon-name><tp:taxon-name-part taxon-name-part-type="genus" reg="Hyphodermella">H.</tp:taxon-name-part> <tp:taxon-name-part taxon-name-part-type="species" reg="corrugata">corrugata</tp:taxon-name-part></tp:taxon-name></italic> (<xref ref-type="bibr" rid="B24">Hjortstam and Ryvarden 1982</xref>; <xref ref-type="bibr" rid="B3">Baltazar et al. 2016</xref>), but we have not had the opportunity to study them. Two specimens from the Southern Hemisphere, one from Brazil (Tatiana B. Gibertoni N 171, O-917953) and another from Zimbabwe (L. Ryvarden 27245, O-903662), labeled as <italic><tp:taxon-name><tp:taxon-name-part taxon-name-part-type="genus" reg="Hyphodermella">H.</tp:taxon-name-part> <tp:taxon-name-part taxon-name-part-type="species" reg="corrugata">corrugata</tp:taxon-name-part></tp:taxon-name></italic>, correspond to <italic><tp:taxon-name><tp:taxon-name-part taxon-name-part-type="genus" reg="Resinicium">Resinicium</tp:taxon-name-part></tp:taxon-name></italic> sp. and <italic><tp:taxon-name><tp:taxon-name-part taxon-name-part-type="genus" reg="Botryodontia">Botryodontia</tp:taxon-name-part> <tp:taxon-name-part taxon-name-part-type="species" reg="denticulata">denticulata</tp:taxon-name-part></tp:taxon-name></italic> Hjortstam, respectively.</p><fig id="F6" position="float" orientation="portrait"><object-id xmlns:xlink="http://www.w3.org/1999/xlink" content-type="doi" xlink:type="simple">10.3897/mycokeys.128.172807.figure6</object-id><object-id xmlns:xlink="http://www.w3.org/1999/xlink" content-type="arpha" xlink:type="simple">D7B745FA-F093-571A-87A3-15A226D84A19</object-id><label>Figure 6.</label><caption><p>Basidioma of <italic><tp:taxon-name><tp:taxon-name-part taxon-name-part-type="genus" reg="Hyphodermella">Hyphodermella</tp:taxon-name-part></tp:taxon-name></italic> species. <bold>A</bold>. <italic><tp:taxon-name><tp:taxon-name-part taxon-name-part-type="genus" reg="Hyphodermella">H.</tp:taxon-name-part> <tp:taxon-name-part taxon-name-part-type="species" reg="corrugata">corrugata</tp:taxon-name-part></tp:taxon-name></italic> (14453MD, MA-<tp:taxon-name><tp:taxon-name-part taxon-name-part-type="kingdom" reg="Fungi">Fungi</tp:taxon-name-part></tp:taxon-name> 94244); <bold>B</bold>. <italic><tp:taxon-name><tp:taxon-name-part taxon-name-part-type="genus" reg="Hyphodermella">H.</tp:taxon-name-part> <tp:taxon-name-part taxon-name-part-type="species" reg="maunakeaensis">maunakeaensis</tp:taxon-name-part></tp:taxon-name></italic> (DEH-1641, CFMR); <bold>C</bold>. <italic><tp:taxon-name><tp:taxon-name-part taxon-name-part-type="genus" reg="Hyphodermella">H.</tp:taxon-name-part> <tp:taxon-name-part taxon-name-part-type="species" reg="paulusiae">paulusiae</tp:taxon-name-part></tp:taxon-name></italic> (BCP 4176, PDD 92259); <bold>D</bold>. <italic><tp:taxon-name><tp:taxon-name-part taxon-name-part-type="genus" reg="Hyphodermella">H.</tp:taxon-name-part> <tp:taxon-name-part taxon-name-part-type="species" reg="rosae">rosae</tp:taxon-name-part></tp:taxon-name></italic> (10690Tell., MA-<tp:taxon-name><tp:taxon-name-part taxon-name-part-type="kingdom" reg="Fungi">Fungi</tp:taxon-name-part></tp:taxon-name> 36972); <bold>E</bold>. <italic><tp:taxon-name><tp:taxon-name-part taxon-name-part-type="genus" reg="Hyphodermella">H.</tp:taxon-name-part> <tp:taxon-name-part taxon-name-part-type="species" reg="ryvardenii">ryvardenii</tp:taxon-name-part></tp:taxon-name></italic> (L. Ryvarden 19509, F-503386); <bold>F</bold>. <italic><tp:taxon-name><tp:taxon-name-part taxon-name-part-type="genus" reg="Hyphodermella">H.</tp:taxon-name-part> <tp:taxon-name-part taxon-name-part-type="species" reg="salcedoae">salcedoae</tp:taxon-name-part></tp:taxon-name></italic> (11452MD, MA-<tp:taxon-name><tp:taxon-name-part taxon-name-part-type="kingdom" reg="Fungi">Fungi</tp:taxon-name-part></tp:taxon-name> 92643). Scale bars: 2 mm.</p></caption><graphic xmlns:xlink="http://www.w3.org/1999/xlink" xlink:href="mycokeys-128-249-g006.jpg" id="oo_1541872.jpg" position="float" orientation="portrait" xlink:type="simple"><uri content-type="original_file" xlink:type="simple">https://binary.pensoft.net/fig/1541872</uri></graphic></fig></tp:treatment-sec><tp:treatment-sec sec-type="Specimens examined"><title>Specimens examined.</title><p>Chile - <bold>Los Lagos</bold>: Palena, Comuna Hualaihué, Huinay Biological Reserve, “Cementerio de los Alerces” experimental plot; <named-content xmlns:xlink="http://www.w3.org/1999/xlink" content-type="dwc:verbatimCoordinates" xlink:type="simple">42°21'57.9"S, 72°24'56.9"W</named-content>; 30 m alt.; 29 Apr 2012; on <italic><tp:taxon-name><tp:taxon-name-part taxon-name-part-type="genus" reg="Amomyrtus">Amomyrtus</tp:taxon-name-part> <tp:taxon-name-part taxon-name-part-type="species" reg="luma">luma</tp:taxon-name-part></tp:taxon-name></italic>; M.T.Telleria leg.; 19693Tell., MA-<tp:taxon-name><tp:taxon-name-part taxon-name-part-type="kingdom" reg="Fungi">Fungi</tp:taxon-name-part></tp:taxon-name> 94278 • same data as for preceding, 19696Tell., MA-<tp:taxon-name><tp:taxon-name-part taxon-name-part-type="kingdom" reg="Fungi">Fungi</tp:taxon-name-part></tp:taxon-name> 94279 • ibid; <named-content xmlns:xlink="http://www.w3.org/1999/xlink" content-type="dwc:verbatimCoordinates" xlink:type="simple">42°22'01.5"S, 72°24'57.8"W</named-content>; 50 m alt.; 10 May 2013; on unidentified wood; M.Dueñas leg.; 14646MD, MA-<tp:taxon-name><tp:taxon-name-part taxon-name-part-type="kingdom" reg="Fungi">Fungi</tp:taxon-name-part></tp:taxon-name> 94248 • Palena, Comuna Hualaihué, Huinay Biological Reserve, path to Lloncochaigua river; <named-content xmlns:xlink="http://www.w3.org/1999/xlink" content-type="dwc:verbatimCoordinates" xlink:type="simple">42°22'27.3"S, 72°24'39.5"W</named-content>; 178 m alt.; 5 May 2013; on <italic><tp:taxon-name><tp:taxon-name-part taxon-name-part-type="genus" reg="Lophosoria">Lophosoria</tp:taxon-name-part> <tp:taxon-name-part taxon-name-part-type="species" reg="quadripinnata">quadripinnata</tp:taxon-name-part></tp:taxon-name></italic>; M.T.Telleria leg.; 20022Tell., MA-<tp:taxon-name><tp:taxon-name-part taxon-name-part-type="kingdom" reg="Fungi">Fungi</tp:taxon-name-part></tp:taxon-name> 94285 • same data as for preceding, 20023Tell., MA-<tp:taxon-name><tp:taxon-name-part taxon-name-part-type="kingdom" reg="Fungi">Fungi</tp:taxon-name-part></tp:taxon-name> 94286 • Palena, Comuna Hualaihué, Huinay Biological Reserve, near to “Derrumbe Antiguo”; <named-content xmlns:xlink="http://www.w3.org/1999/xlink" content-type="dwc:verbatimCoordinates" xlink:type="simple">42°22'11.9"S, 72°24'18.1"W</named-content>; 54 m alt.; 6 May 2013; on unidentified wood, M.T.Telleria leg.; 20041Tell., MA-<tp:taxon-name><tp:taxon-name-part taxon-name-part-type="kingdom" reg="Fungi">Fungi</tp:taxon-name-part></tp:taxon-name> 94287 • Palena, Comuna Hualaihué, Huinay Biological Reserve, suspension bridge path; <named-content xmlns:xlink="http://www.w3.org/1999/xlink" content-type="dwc:verbatimCoordinates" xlink:type="simple">42°22'09.0"S, 72°24'42.7"W</named-content>; 19 m alt.; 30 Apr 2012; on <italic><tp:taxon-name><tp:taxon-name-part taxon-name-part-type="genus" reg="Luma">Luma</tp:taxon-name-part> <tp:taxon-name-part taxon-name-part-type="species" reg="apiculata">apiculata</tp:taxon-name-part></tp:taxon-name></italic>; M.T.Telleria leg.; 19704Tell., MA-<tp:taxon-name><tp:taxon-name-part taxon-name-part-type="kingdom" reg="Fungi">Fungi</tp:taxon-name-part></tp:taxon-name> 94280 • ibid; <named-content xmlns:xlink="http://www.w3.org/1999/xlink" content-type="dwc:verbatimCoordinates" xlink:type="simple">42°22'38.9"S, 72°24'45.8"W</named-content>; 190 m alt.; 4 May 2013; on unidentified wood; M.Dueñas leg.; 14453MD, MA-<tp:taxon-name><tp:taxon-name-part taxon-name-part-type="kingdom" reg="Fungi">Fungi</tp:taxon-name-part></tp:taxon-name> 94244 • same data as for preceding, 14454MD, MA-<tp:taxon-name><tp:taxon-name-part taxon-name-part-type="kingdom" reg="Fungi">Fungi</tp:taxon-name-part></tp:taxon-name> 94245 • same data as for preceding, 14458MD, MA-<tp:taxon-name><tp:taxon-name-part taxon-name-part-type="kingdom" reg="Fungi">Fungi</tp:taxon-name-part></tp:taxon-name> 94246 • ibid; M.P. Martín leg.; 3492MPM, MA-<tp:taxon-name><tp:taxon-name-part taxon-name-part-type="kingdom" reg="Fungi">Fungi</tp:taxon-name-part></tp:taxon-name> 94275 • ibid; on <italic><tp:taxon-name><tp:taxon-name-part taxon-name-part-type="genus" reg="Amomyrtus">Amomyrtus</tp:taxon-name-part> <tp:taxon-name-part taxon-name-part-type="species" reg="luma">luma</tp:taxon-name-part></tp:taxon-name></italic>; M.Dueñas leg.; 14462MD, MA-<tp:taxon-name><tp:taxon-name-part taxon-name-part-type="kingdom" reg="Fungi">Fungi</tp:taxon-name-part></tp:taxon-name> 94247 • ibid; on <italic><tp:taxon-name><tp:taxon-name-part taxon-name-part-type="genus" reg="Lomatia">Lomatia</tp:taxon-name-part> <tp:taxon-name-part taxon-name-part-type="species" reg="ferruginea">ferruginea</tp:taxon-name-part></tp:taxon-name></italic>; M.P.Martín leg.; 3484MPM, MA-<tp:taxon-name><tp:taxon-name-part taxon-name-part-type="kingdom" reg="Fungi">Fungi</tp:taxon-name-part></tp:taxon-name> 94274 • ibid; <named-content xmlns:xlink="http://www.w3.org/1999/xlink" content-type="dwc:verbatimCoordinates" xlink:type="simple">42°22'27.3"S, 72°24'39.5"W</named-content>; 178 m alt.; 5 May 2013; on fallen branches; M.P.Martín leg.; 3498MPM, MA-<tp:taxon-name><tp:taxon-name-part taxon-name-part-type="kingdom" reg="Fungi">Fungi</tp:taxon-name-part></tp:taxon-name> 94276 • same data as for preceding, 3511MPM, MA-<tp:taxon-name><tp:taxon-name-part taxon-name-part-type="kingdom" reg="Fungi">Fungi</tp:taxon-name-part></tp:taxon-name> 94277 • ibid; <named-content xmlns:xlink="http://www.w3.org/1999/xlink" content-type="dwc:verbatimCoordinates" xlink:type="simple">42°22'07.7"S, 72°24'16.1"W</named-content>; 21 m alt.; 19 Oct 2014; on unidentified wood; M.Dueñas and M.T. Telleria legs.; 15222MD, MA-<tp:taxon-name><tp:taxon-name-part taxon-name-part-type="kingdom" reg="Fungi">Fungi</tp:taxon-name-part></tp:taxon-name> 94265 • same data as for preceding,15223MD, MA-<tp:taxon-name><tp:taxon-name-part taxon-name-part-type="kingdom" reg="Fungi">Fungi</tp:taxon-name-part></tp:taxon-name> 94266 • same data as for preceding, 15232MD, MA-<tp:taxon-name><tp:taxon-name-part taxon-name-part-type="kingdom" reg="Fungi">Fungi</tp:taxon-name-part></tp:taxon-name> 94267 • same data as for preceding, 15233MD, MA-<tp:taxon-name><tp:taxon-name-part taxon-name-part-type="kingdom" reg="Fungi">Fungi</tp:taxon-name-part></tp:taxon-name> 94268; 15240MD, MA-<tp:taxon-name><tp:taxon-name-part taxon-name-part-type="kingdom" reg="Fungi">Fungi</tp:taxon-name-part></tp:taxon-name> 94269 • ibid; 20588Tell., MA-<tp:taxon-name><tp:taxon-name-part taxon-name-part-type="kingdom" reg="Fungi">Fungi</tp:taxon-name-part></tp:taxon-name> 94292 • same data as for preceding, 20589Tell., MA-<tp:taxon-name><tp:taxon-name-part taxon-name-part-type="kingdom" reg="Fungi">Fungi</tp:taxon-name-part></tp:taxon-name> 94293 • same data as for preceding, 20591Tell., MA-<tp:taxon-name><tp:taxon-name-part taxon-name-part-type="kingdom" reg="Fungi">Fungi</tp:taxon-name-part></tp:taxon-name> 94294 • same data as for preceding, 20592Tell., MA-<tp:taxon-name><tp:taxon-name-part taxon-name-part-type="kingdom" reg="Fungi">Fungi</tp:taxon-name-part></tp:taxon-name> 94295 • same data as for preceding, 20603Tell., MA-<tp:taxon-name><tp:taxon-name-part taxon-name-part-type="kingdom" reg="Fungi">Fungi</tp:taxon-name-part></tp:taxon-name> 94302 • same data as for preceding, 20604Tell., MA-<tp:taxon-name><tp:taxon-name-part taxon-name-part-type="kingdom" reg="Fungi">Fungi</tp:taxon-name-part></tp:taxon-name> 94303 • same data as for preceding, 20605Tell., MA-<tp:taxon-name><tp:taxon-name-part taxon-name-part-type="kingdom" reg="Fungi">Fungi</tp:taxon-name-part></tp:taxon-name> 94304 • same data as for preceding, 20607Tell., MA-<tp:taxon-name><tp:taxon-name-part taxon-name-part-type="kingdom" reg="Fungi">Fungi</tp:taxon-name-part></tp:taxon-name> 94305 • same data as for preceding, 20608Tell., MA-<tp:taxon-name><tp:taxon-name-part taxon-name-part-type="kingdom" reg="Fungi">Fungi</tp:taxon-name-part></tp:taxon-name> 94306 • ibid; on <italic><tp:taxon-name><tp:taxon-name-part taxon-name-part-type="genus" reg="Luma">Luma</tp:taxon-name-part> <tp:taxon-name-part taxon-name-part-type="species" reg="apiculata">apiculata</tp:taxon-name-part></tp:taxon-name> ; 20593Tell</italic>., MA-<tp:taxon-name><tp:taxon-name-part taxon-name-part-type="kingdom" reg="Fungi">Fungi</tp:taxon-name-part></tp:taxon-name> 94296 • same data as for preceding, 20595Tell., MA-<tp:taxon-name><tp:taxon-name-part taxon-name-part-type="kingdom" reg="Fungi">Fungi</tp:taxon-name-part></tp:taxon-name> 94297 • same data as for preceding, 20597Tell., MA-<tp:taxon-name><tp:taxon-name-part taxon-name-part-type="kingdom" reg="Fungi">Fungi</tp:taxon-name-part></tp:taxon-name> 94298 • same data as for preceding, 20598Tell., MA-<tp:taxon-name><tp:taxon-name-part taxon-name-part-type="kingdom" reg="Fungi">Fungi</tp:taxon-name-part></tp:taxon-name> 94299 • same data as for preceding, 20599Tell., MA-<tp:taxon-name><tp:taxon-name-part taxon-name-part-type="kingdom" reg="Fungi">Fungi</tp:taxon-name-part></tp:taxon-name> 94300 • same data as for preceding, 20600Tell., MA-<tp:taxon-name><tp:taxon-name-part taxon-name-part-type="kingdom" reg="Fungi">Fungi</tp:taxon-name-part></tp:taxon-name> 94301 • same data as for preceding, 20603Tell., MA-<tp:taxon-name><tp:taxon-name-part taxon-name-part-type="kingdom" reg="Fungi">Fungi</tp:taxon-name-part></tp:taxon-name> 94302 • same data as for preceding, M. Dueñas leg.; 15243MD, MA-<tp:taxon-name><tp:taxon-name-part taxon-name-part-type="kingdom" reg="Fungi">Fungi</tp:taxon-name-part></tp:taxon-name> 94270 • same data as for preceding, 15247MD, MA-<tp:taxon-name><tp:taxon-name-part taxon-name-part-type="kingdom" reg="Fungi">Fungi</tp:taxon-name-part></tp:taxon-name> 94271 • ibid; path to hydroelectric station; <named-content xmlns:xlink="http://www.w3.org/1999/xlink" content-type="dwc:verbatimCoordinates" xlink:type="simple">42°23'04.3"S, 72°25'47.3"W</named-content>; 3 May 2013; on unidentified wood; M.T.Telleria leg.; 19949Tell.; MA-<tp:taxon-name><tp:taxon-name-part taxon-name-part-type="kingdom" reg="Fungi">Fungi</tp:taxon-name-part></tp:taxon-name> 94281 • same data as for preceding,19951Tell., MA-<tp:taxon-name><tp:taxon-name-part taxon-name-part-type="kingdom" reg="Fungi">Fungi</tp:taxon-name-part></tp:taxon-name> 94385; 19957Tell., MA-<tp:taxon-name><tp:taxon-name-part taxon-name-part-type="kingdom" reg="Fungi">Fungi</tp:taxon-name-part></tp:taxon-name> 94282 • same data as for preceding, 19963Tell., MA-<tp:taxon-name><tp:taxon-name-part taxon-name-part-type="kingdom" reg="Fungi">Fungi</tp:taxon-name-part></tp:taxon-name> 94283 • same data as for preceding, 19967Tell., MA-<tp:taxon-name><tp:taxon-name-part taxon-name-part-type="kingdom" reg="Fungi">Fungi</tp:taxon-name-part></tp:taxon-name> 94284 • ibid; near to “Bosque de las Catedrales“; <named-content xmlns:xlink="http://www.w3.org/1999/xlink" content-type="dwc:verbatimCoordinates" xlink:type="simple">42°22'23.7"S, 72°24'20.0"W</named-content>; 70 m alt.; 15 Oct 2014; on fallen branches; M.Dueñas and M.T. Telleria legs.; 15105MD; MA-<tp:taxon-name><tp:taxon-name-part taxon-name-part-type="kingdom" reg="Fungi">Fungi</tp:taxon-name-part></tp:taxon-name> 94249 • same data as for preceding, 15106MD, MA-<tp:taxon-name><tp:taxon-name-part taxon-name-part-type="kingdom" reg="Fungi">Fungi</tp:taxon-name-part></tp:taxon-name> 94250 • ibid; on <italic><tp:taxon-name><tp:taxon-name-part taxon-name-part-type="genus" reg="Rubus">Rubus</tp:taxon-name-part></tp:taxon-name></italic> sp.; M.Dueñas and M.T. Telleria legs.; 20472Tell., MA-<tp:taxon-name><tp:taxon-name-part taxon-name-part-type="kingdom" reg="Fungi">Fungi</tp:taxon-name-part></tp:taxon-name> 94288 • ibid; path to the bridge, under the waterfalls; <named-content xmlns:xlink="http://www.w3.org/1999/xlink" content-type="dwc:verbatimCoordinates" xlink:type="simple">42°22'29.6"S, 72°24'42.8"W</named-content>; 16 Oct 2014; on <italic><tp:taxon-name><tp:taxon-name-part taxon-name-part-type="genus" reg="Luma">Luma</tp:taxon-name-part> <tp:taxon-name-part taxon-name-part-type="species" reg="apiculata">apiculata</tp:taxon-name-part></tp:taxon-name></italic>; M.Dueñas and M.T. Telleria legs.; 15118MD, MA-<tp:taxon-name><tp:taxon-name-part taxon-name-part-type="kingdom" reg="Fungi">Fungi</tp:taxon-name-part></tp:taxon-name> 94251 • same data as for preceding, 15121MD, MA-<tp:taxon-name><tp:taxon-name-part taxon-name-part-type="kingdom" reg="Fungi">Fungi</tp:taxon-name-part></tp:taxon-name> 94252 • same data as for preceding, 15123MD, MA-<tp:taxon-name><tp:taxon-name-part taxon-name-part-type="kingdom" reg="Fungi">Fungi</tp:taxon-name-part></tp:taxon-name> 94253 • same data as for preceding, 15124MD, MA-<tp:taxon-name><tp:taxon-name-part taxon-name-part-type="kingdom" reg="Fungi">Fungi</tp:taxon-name-part></tp:taxon-name> 94254 • ibid; on <italic><tp:taxon-name><tp:taxon-name-part taxon-name-part-type="genus" reg="Berberis">Berberis</tp:taxon-name-part></tp:taxon-name></italic> sp.; 15125MD, MA-<tp:taxon-name><tp:taxon-name-part taxon-name-part-type="kingdom" reg="Fungi">Fungi</tp:taxon-name-part></tp:taxon-name> 94255 • ibid; on fallen branches; 15126MD, MA-<tp:taxon-name><tp:taxon-name-part taxon-name-part-type="kingdom" reg="Fungi">Fungi</tp:taxon-name-part></tp:taxon-name> 94256 • ibid; on unidentified wood; 15146MD, MA-<tp:taxon-name><tp:taxon-name-part taxon-name-part-type="kingdom" reg="Fungi">Fungi</tp:taxon-name-part></tp:taxon-name> 94257 • same data as for preceding, 15147MD, MA-<tp:taxon-name><tp:taxon-name-part taxon-name-part-type="kingdom" reg="Fungi">Fungi</tp:taxon-name-part></tp:taxon-name> 94258 • same data as for preceding, 15148MD, MA-<tp:taxon-name><tp:taxon-name-part taxon-name-part-type="kingdom" reg="Fungi">Fungi</tp:taxon-name-part></tp:taxon-name> 94259 • same data as for preceding, 15149MD, MA-<tp:taxon-name><tp:taxon-name-part taxon-name-part-type="kingdom" reg="Fungi">Fungi</tp:taxon-name-part></tp:taxon-name> 94260 • ibid; waterfalls path; <named-content xmlns:xlink="http://www.w3.org/1999/xlink" content-type="dwc:verbatimCoordinates" xlink:type="simple">42°22'35.1"S, 72°24'32.8"W</named-content>; 53 m alt.; 17 Oct 2014; on unidentified wood; M.Dueñas and M.T.Telleria legs.: 20525Tell., MA-<tp:taxon-name><tp:taxon-name-part taxon-name-part-type="kingdom" reg="Fungi">Fungi</tp:taxon-name-part></tp:taxon-name> 94289 • same data as for preceding, 20530Tell., MA-<tp:taxon-name><tp:taxon-name-part taxon-name-part-type="kingdom" reg="Fungi">Fungi</tp:taxon-name-part></tp:taxon-name> 94290 • ibid; on <italic><tp:taxon-name><tp:taxon-name-part taxon-name-part-type="genus" reg="Berberis">Berberis</tp:taxon-name-part> <tp:taxon-name-part taxon-name-part-type="species" reg="buxicola">buxicola</tp:taxon-name-part></tp:taxon-name></italic>; M.Dueñas and M.T.Telleria legs.; 20535Tell., MA-<tp:taxon-name><tp:taxon-name-part taxon-name-part-type="kingdom" reg="Fungi">Fungi</tp:taxon-name-part></tp:taxon-name> 94291 • ibid; 18 Oct 2014; on <italic><tp:taxon-name><tp:taxon-name-part taxon-name-part-type="genus" reg="Laureliopsis">Laureliopsis</tp:taxon-name-part> <tp:taxon-name-part taxon-name-part-type="species" reg="philippiana">philippiana</tp:taxon-name-part></tp:taxon-name></italic>; M.Dueñas and M.T.Telleria legs.; 15186MD, MA-<tp:taxon-name><tp:taxon-name-part taxon-name-part-type="kingdom" reg="Fungi">Fungi</tp:taxon-name-part></tp:taxon-name> 94261 • ibid; on <italic><tp:taxon-name><tp:taxon-name-part taxon-name-part-type="genus" reg="Luma">Luma</tp:taxon-name-part> <tp:taxon-name-part taxon-name-part-type="species" reg="apiculata">apiculata</tp:taxon-name-part></tp:taxon-name></italic>; M.Dueñas and M.T.Telleria legs.; 15194MD, MA-<tp:taxon-name><tp:taxon-name-part taxon-name-part-type="kingdom" reg="Fungi">Fungi</tp:taxon-name-part></tp:taxon-name> 94262 • same data as for preceding, 15213MD, MA-<tp:taxon-name><tp:taxon-name-part taxon-name-part-type="kingdom" reg="Fungi">Fungi</tp:taxon-name-part></tp:taxon-name> 94263 • same data as for preceding, 15217MD, MA-<tp:taxon-name><tp:taxon-name-part taxon-name-part-type="kingdom" reg="Fungi">Fungi</tp:taxon-name-part></tp:taxon-name> 94264 • Palena, Comuna de Palena, highway CH235, Santa Lucía to Puerto Ramírez, km 8, near to “Puente Verde 1”; <named-content xmlns:xlink="http://www.w3.org/1999/xlink" content-type="dwc:verbatimCoordinates" xlink:type="simple">43°23'11.1"S, 72°17'54.8"W</named-content>; 117 m alt.; 31 Oct 2017; on unidentified wood; M.Dueñas leg.; 15499MD, MA-<tp:taxon-name><tp:taxon-name-part taxon-name-part-type="kingdom" reg="Fungi">Fungi</tp:taxon-name-part></tp:taxon-name> 98676 • ibid, M.T.Telleria leg.; 20991Tell., MA-<tp:taxon-name><tp:taxon-name-part taxon-name-part-type="kingdom" reg="Fungi">Fungi</tp:taxon-name-part></tp:taxon-name> 98677 • ibid; on <italic><tp:taxon-name><tp:taxon-name-part taxon-name-part-type="genus" reg="Nothofagus">Nothofagus</tp:taxon-name-part> <tp:taxon-name-part taxon-name-part-type="species" reg="dombeyi">dombeyi</tp:taxon-name-part></tp:taxon-name></italic>; M.Dueñas leg.; 15509MD, MA-<tp:taxon-name><tp:taxon-name-part taxon-name-part-type="kingdom" reg="Fungi">Fungi</tp:taxon-name-part></tp:taxon-name> 98678 • Palena, Comuna de Chaitén, Corcovado National Park, highway 7, Austral road, Puerto Cárdenas to Villa Vanguardia, beside Piedras Blancas bridge; <named-content xmlns:xlink="http://www.w3.org/1999/xlink" content-type="dwc:verbatimCoordinates" xlink:type="simple">43°36'27.1"S, 72°20'20.6"W</named-content>; 132 m alt., 31 Oct 2017; on a climbing plant, M.Dueñas leg.; 15485MD, MA-<tp:taxon-name><tp:taxon-name-part taxon-name-part-type="kingdom" reg="Fungi">Fungi</tp:taxon-name-part></tp:taxon-name> 98675. • <bold>Los Ríos</bold>: Valdivia, Comuna de Paillaco, highway T-60, km 16; <named-content xmlns:xlink="http://www.w3.org/1999/xlink" content-type="dwc:verbatimCoordinates" xlink:type="simple">40°01'08.3"S, 73°08'10.2"W</named-content>; 130 m alt.; 8 Nov 2017; on unidentified wood; J.Fernández López leg.; 582JFL, MA-<tp:taxon-name><tp:taxon-name-part taxon-name-part-type="kingdom" reg="Fungi">Fungi</tp:taxon-name-part></tp:taxon-name> 94273 • same data as for preceding, 576JFL, MA-<tp:taxon-name><tp:taxon-name-part taxon-name-part-type="kingdom" reg="Fungi">Fungi</tp:taxon-name-part></tp:taxon-name> 94272. • <bold>Aysén del General Carlos Ibáñez del Campo</bold>: Comuna de Cisnes, highway 7, Austral road, Queulat National Park, beside Queulat bridge; <named-content xmlns:xlink="http://www.w3.org/1999/xlink" content-type="dwc:verbatimCoordinates" xlink:type="simple">44°33'52.2"S, 72°27'33.9"W</named-content>; 38 m alt.; 2 Nov 2017; on unidentified wood; M.Dueñas leg.; 15544MD, MA-<tp:taxon-name><tp:taxon-name-part taxon-name-part-type="kingdom" reg="Fungi">Fungi</tp:taxon-name-part></tp:taxon-name> 98679.</p></tp:treatment-sec><ref-list><ref id="B12"><mixed-citation xmlns:xlink="http://www.w3.org/1999/xlink" xlink:type="simple">Duhem B (2010) Le genre <italic><tp:taxon-name><tp:taxon-name-part taxon-name-part-type="genus">Hyphodermella</tp:taxon-name-part></tp:taxon-name></italic> en France. Bulletin de la Société Mycologique de France 125(3–4): 137–168.</mixed-citation></ref><ref id="B61"><mixed-citation xmlns:xlink="http://www.w3.org/1999/xlink" xlink:type="simple">Telleria MT, Dueñas M, Melo I, Martín MP (2010) Morphological and molecular studies of <italic><tp:taxon-name><tp:taxon-name-part taxon-name-part-type="genus">Hyphodermella</tp:taxon-name-part></tp:taxon-name></italic> in the Western Mediterranean area. Mycological Progress 9: 585–596. <ext-link xlink:href="10.1007/s11557-010-0666-5" ext-link-type="doi" xlink:type="simple">https://doi.org/10.1007/s11557-010-0666-5</ext-link></mixed-citation></ref><ref id="B21"><mixed-citation xmlns:xlink="http://www.w3.org/1999/xlink" xlink:type="simple">Gorjón SP, Greslebin AG, Rajchenberg M (2012) <italic><tp:taxon-name><tp:taxon-name-part taxon-name-part-type="genus">Uncobasidium</tp:taxon-name-part> <tp:taxon-name-part taxon-name-part-type="species">roseocremeum</tp:taxon-name-part></tp:taxon-name></italic> sp. nov. and other corticioid basidiomycetes from the Patagonian Andes of Argentina. Mycotaxon 121: 349–364. <ext-link xlink:href="10.5248/121.349" ext-link-type="doi" xlink:type="simple">https://doi.org/10.5248/121.349</ext-link></mixed-citation></ref><ref id="B43"><mixed-citation xmlns:xlink="http://www.w3.org/1999/xlink" xlink:type="simple">Ortiz R, Párraga M, Navarrete J, Carrasco I, de la Vega E, Ortiz M, Herrera P, Jurgens JA, Held BF, Blanchete RA (2014) Investigations of Biodeterioration by Fungi in Historic Wooden Churches of Chiloé, Chile. Microbial Ecology 67: 568–575. <ext-link xlink:href="10.1007/s00248-013-0358-1" ext-link-type="doi" xlink:type="simple">https://doi.org/10.1007/s00248-013-0358-1</ext-link></mixed-citation></ref><ref id="B50"><mixed-citation xmlns:xlink="http://www.w3.org/1999/xlink" xlink:type="simple">Rick J (1959a) <tp:taxon-name><tp:taxon-name-part taxon-name-part-type="class">Basidiomycetes</tp:taxon-name-part></tp:taxon-name> Eubasidii in Rio Grande do Sul - Brasilia. 2. <tp:taxon-name><tp:taxon-name-part taxon-name-part-type="family">Thelephoraceae</tp:taxon-name-part></tp:taxon-name>. Iheringia. Série Botânica 4: 61–124.</mixed-citation></ref><ref id="B51"><mixed-citation xmlns:xlink="http://www.w3.org/1999/xlink" xlink:type="simple">Rick J (1959b) <tp:taxon-name><tp:taxon-name-part taxon-name-part-type="class">Basidiomycetes</tp:taxon-name-part></tp:taxon-name> Eubasidii in Rio Grande do Sul - Brasilia. 3. <tp:taxon-name><tp:taxon-name-part taxon-name-part-type="family">Hypochnaceae</tp:taxon-name-part></tp:taxon-name>, <tp:taxon-name><tp:taxon-name-part taxon-name-part-type="family">Clavariaceae</tp:taxon-name-part></tp:taxon-name>, <tp:taxon-name><tp:taxon-name-part taxon-name-part-type="family">Craterellaceae</tp:taxon-name-part></tp:taxon-name>, <tp:taxon-name><tp:taxon-name-part taxon-name-part-type="family">Hydnaceae</tp:taxon-name-part></tp:taxon-name>. Iheringia. Série Botânica 5: 125–192.</mixed-citation></ref><ref id="B24"><mixed-citation xmlns:xlink="http://www.w3.org/1999/xlink" xlink:type="simple">Hjortstam K, Ryvarden L (1982) Studies in tropical corticiaceae (<tp:taxon-name><tp:taxon-name-part taxon-name-part-type="class">Basidiomycetes</tp:taxon-name-part></tp:taxon-name>) IV. Type studies of taxa described by J. Rick. Mycotaxon 15: 261–276. <ext-link xlink:href="10.5962/p.417353" ext-link-type="doi" xlink:type="simple">https://doi.org/10.5962/p.417353</ext-link></mixed-citation></ref><ref id="B3"><mixed-citation xmlns:xlink="http://www.w3.org/1999/xlink" xlink:type="simple">Baltazar JM, Da Silveira RM, Rajchenberg M (2016) Type studies of J. Rick’s corticioid homobasidiomycetes (<tp:taxon-name><tp:taxon-name-part taxon-name-part-type="class">Agaricomycetes</tp:taxon-name-part></tp:taxon-name>, <tp:taxon-name><tp:taxon-name-part taxon-name-part-type="phylum">Basidiomycota</tp:taxon-name-part></tp:taxon-name>) housed in the Herbarium Anchieta (PACA). Phytotaxa 255(2): 101–132. <ext-link xlink:href="10.11646/phytotaxa.255.2.1" ext-link-type="doi" xlink:type="simple">https://doi.org/10.11646/phytotaxa.255.2.1</ext-link></mixed-citation></ref></ref-list></tp:taxon-treatment>
