# Supplementary material for: Revisiting the genus Hyphodermella (Basidiomycota, Polyporales) with descriptions of three new species
Source: MycoKeys. 2026 Feb 16;128:249–84. doi: 10.3897/mycokeys.128.172807 (PMC12930182; doi:10.3897/mycokeys.128.172807)
Supplement: XML Treatment for Hyphodermella maunakeaensis [file mycokeys.128.172807-treatment2.xml]

<!DOCTYPE tp:taxon-treatment
  PUBLIC "-//TaxonX//DTD Taxonomic Treatment Publishing DTD v0 20100105//EN" "tax-treatment-NSO.dtd">
<tp:taxon-treatment xmlns:tp="http://www.plazi.org/taxpub"><tp:treatment-meta><kwd-group><label>Taxon classification</label><kwd>
                  <named-content content-type="kingdom">Fungi</named-content>
                </kwd><kwd>
                  <named-content content-type="order">Polyporales</named-content>
                </kwd><kwd>
                  <named-content content-type="family">Phanerochaetaceae</named-content>
                </kwd></kwd-group><mixed-citation publication-type="journal"><person-group><name><surname>Dueñas</surname><given-names>Margarita</given-names></name><name><surname>Martín</surname><given-names>María P.</given-names></name><name><surname>Nogal-Prata</surname><given-names>Sandra</given-names></name><name><surname>Telleria</surname><given-names>M.Teresa</given-names></name></person-group><article-title>Revisiting the genus <italic><tp:taxon-name><tp:taxon-name-part taxon-name-part-type="genus" reg="Hyphodermella">Hyphodermella</tp:taxon-name-part></tp:taxon-name></italic> (<tp:taxon-name><tp:taxon-name-part taxon-name-part-type="phylum" reg="Basidiomycota">Basidiomycota</tp:taxon-name-part></tp:taxon-name>, <tp:taxon-name><tp:taxon-name-part taxon-name-part-type="order" reg="Polyporales">Polyporales</tp:taxon-name-part></tp:taxon-name>) with descriptions of three new species</article-title><source>MycoKeys</source><day>16</day><month>02</month><year>2026</year><volume>128</volume><fpage>249</fpage><lpage>284</lpage><pub-id pub-id-type="doi">10.3897/mycokeys.128.172807</pub-id></mixed-citation></tp:treatment-meta><tp:nomenclature><tp:taxon-name><object-id xmlns:xlink="http://www.w3.org/1999/xlink" content-type="arpha" xlink:type="simple">686F390C-D35B-5387-BAEC-6A27AA56F580</object-id>
                        		<tp:taxon-name-part taxon-name-part-type="genus" reg="Hyphodermella">Hyphodermella</tp:taxon-name-part> <tp:taxon-name-part taxon-name-part-type="species" reg="maunakeaensis">maunakeaensis</tp:taxon-name-part>
                        	</tp:taxon-name><tp:taxon-authority>Gilb. &amp; Hemmes, in Gilbertson, Desjardin, Rogers &amp; Hemmes, Fungal Diversity 6: 53 (2001)</tp:taxon-authority><xref ref-type="fig" rid="F6">Figs 6B</xref><xref ref-type="fig" rid="F7">, 7</xref></tp:nomenclature><tp:treatment-sec sec-type="Type"><title>Type.</title><p>United States • <bold>Hawaii</bold>: Pu’u La’au, Mauna Kea, North Hilo District, Hawai’i Cou.; on <italic><tp:taxon-name><tp:taxon-name-part taxon-name-part-type="genus" reg="Myoporum">Myoporum</tp:taxon-name-part> <tp:taxon-name-part taxon-name-part-type="species" reg="sandwicense">sandwicense</tp:taxon-name-part></tp:taxon-name></italic>; 22 Nov 1998; R.L. Gilbertson 22335 (holotype, BPI).</p></tp:treatment-sec><tp:treatment-sec sec-type="Description and iconography"><title>Description and iconography.</title><p>In <xref ref-type="bibr" rid="B20">Gilbertson et al. (2001)</xref>.</p></tp:treatment-sec><tp:treatment-sec sec-type="Habitat and distribution"><title>Habitat and distribution.</title><p>On <italic><tp:taxon-name><tp:taxon-name-part taxon-name-part-type="genus" reg="Myoporum">Myoporum</tp:taxon-name-part> <tp:taxon-name-part taxon-name-part-type="species" reg="sandwicense">sandwicense</tp:taxon-name-part></tp:taxon-name></italic>, an endemic species from Hawaii. Species known only from Hawaii, where, according to <xref ref-type="bibr" rid="B20">Gilbertson et al. (2001)</xref>, it is well represented.</p></tp:treatment-sec><tp:treatment-sec sec-type="Specimen examined"><title>Specimen examined.</title><p>United States • <bold>Hawaii</bold>, Island of Hawaii, Mauna Kea, Parker PTA; 16 Dec 1997; on naio (<italic><tp:taxon-name><tp:taxon-name-part taxon-name-part-type="genus" reg="Myoporum">Myoporum</tp:taxon-name-part> <tp:taxon-name-part taxon-name-part-type="species" reg="sandwicense">sandwicense</tp:taxon-name-part></tp:taxon-name></italic>); D.E. Hemmes, DEH-1641 (paratype, CFMR!).</p><fig id="F7" position="float" orientation="portrait"><object-id xmlns:xlink="http://www.w3.org/1999/xlink" content-type="doi" xlink:type="simple">10.3897/mycokeys.128.172807.figure7</object-id><object-id xmlns:xlink="http://www.w3.org/1999/xlink" content-type="arpha" xlink:type="simple">27080D38-5DA1-5FE9-81BF-0B7613008DF4</object-id><label>Figure 7.</label><caption><p><italic><tp:taxon-name><tp:taxon-name-part taxon-name-part-type="genus" reg="Hyphodermella">Hyphodermella</tp:taxon-name-part> <tp:taxon-name-part taxon-name-part-type="species" reg="maunakeaensis">maunakeaensis</tp:taxon-name-part></tp:taxon-name></italic> DEH-1641, CFMR. <bold>A</bold>. Schematic section through the basidioma; <bold>B</bold>. Vertical section of the basidioma; <bold>C</bold>. Subicular hyphae; <bold>D</bold>. Subhymenial hyphae; <bold>E</bold>. Encrusted cystidioid hyphae; <bold>F</bold>. Basidia; <bold>G</bold>. Spores. Scale bars: 100 µm (<bold>B</bold>); 10 µm (<bold>C–G</bold>).</p></caption><graphic xmlns:xlink="http://www.w3.org/1999/xlink" xlink:href="mycokeys-128-249-g007.jpg" id="oo_1541873.jpg" position="float" orientation="portrait" xlink:type="simple"><uri content-type="original_file" xlink:type="simple">https://binary.pensoft.net/fig/1541873</uri></graphic></fig></tp:treatment-sec><tp:treatment-sec sec-type="Notes"><title>Notes.</title><p>Our phylogenetic analyses (Figs <xref ref-type="fig" rid="F1">1</xref>, <xref ref-type="fig" rid="F2">2</xref>, <xref ref-type="fig" rid="F3">3</xref>, <xref ref-type="fig" rid="F4">4</xref>) support the identity of <italic><tp:taxon-name><tp:taxon-name-part taxon-name-part-type="genus" reg="Hyphodermella">H.</tp:taxon-name-part> <tp:taxon-name-part taxon-name-part-type="species" reg="maunakeaensis">maunakeaensis</tp:taxon-name-part></tp:taxon-name></italic>. <xref ref-type="bibr" rid="B20">Gilbertson et al. (2001)</xref> described <italic><tp:taxon-name><tp:taxon-name-part taxon-name-part-type="genus" reg="Hyphodermella">H.</tp:taxon-name-part> <tp:taxon-name-part taxon-name-part-type="species" reg="maunakeaensis">maunakeaensis</tp:taxon-name-part></tp:taxon-name></italic> with basidia 15–25 × 5–7 μm and spores 6.5–7.5 × 3.5–4 μm, smaller than the specimen studied, 26–37 × 6–7 μm and 6.5–9 × 4.5–5 μm respectively, Q = 1.7, but these data must be taken with caution, since we have only studied one specimen. <xref ref-type="bibr" rid="B29">Hjortstam and Ryvarden (2007)</xref> reported one specimen from Venezuela as <italic><tp:taxon-name><tp:taxon-name-part taxon-name-part-type="genus" reg="Hyphodermella">H.</tp:taxon-name-part> <tp:taxon-name-part taxon-name-part-type="uncertainty-rank">aff.</tp:taxon-name-part> <tp:taxon-name-part taxon-name-part-type="species" reg="maunakeaensis">maunakeaensis</tp:taxon-name-part></tp:taxon-name></italic>, we have not been able to locate this material, and it would be interesting to review it to better understand the distribution of this species.</p></tp:treatment-sec><tp:treatment-sec><!--Section generated to contain objects referenced in tp:taxon-treatment.--><fig id="F6" position="float" orientation="portrait"><object-id xmlns:xlink="http://www.w3.org/1999/xlink" content-type="doi" xlink:type="simple">10.3897/mycokeys.128.172807.figure6</object-id><object-id xmlns:xlink="http://www.w3.org/1999/xlink" content-type="arpha" xlink:type="simple">D7B745FA-F093-571A-87A3-15A226D84A19</object-id><label>Figure 6.</label><caption><p>Basidioma of <italic><tp:taxon-name><tp:taxon-name-part taxon-name-part-type="genus" reg="Hyphodermella">Hyphodermella</tp:taxon-name-part></tp:taxon-name></italic> species. <bold>A</bold>. <italic><tp:taxon-name><tp:taxon-name-part taxon-name-part-type="genus" reg="Hyphodermella">H.</tp:taxon-name-part> <tp:taxon-name-part taxon-name-part-type="species" reg="corrugata">corrugata</tp:taxon-name-part></tp:taxon-name></italic> (14453MD, MA-<tp:taxon-name><tp:taxon-name-part taxon-name-part-type="kingdom" reg="Fungi">Fungi</tp:taxon-name-part></tp:taxon-name> 94244); <bold>B</bold>. <italic><tp:taxon-name><tp:taxon-name-part taxon-name-part-type="genus" reg="Hyphodermella">H.</tp:taxon-name-part> <tp:taxon-name-part taxon-name-part-type="species" reg="maunakeaensis">maunakeaensis</tp:taxon-name-part></tp:taxon-name></italic> (DEH-1641, CFMR); <bold>C</bold>. <italic><tp:taxon-name><tp:taxon-name-part taxon-name-part-type="genus" reg="Hyphodermella">H.</tp:taxon-name-part> <tp:taxon-name-part taxon-name-part-type="species" reg="paulusiae">paulusiae</tp:taxon-name-part></tp:taxon-name></italic> (BCP 4176, PDD 92259); <bold>D</bold>. <italic><tp:taxon-name><tp:taxon-name-part taxon-name-part-type="genus" reg="Hyphodermella">H.</tp:taxon-name-part> <tp:taxon-name-part taxon-name-part-type="species" reg="rosae">rosae</tp:taxon-name-part></tp:taxon-name></italic> (10690Tell., MA-<tp:taxon-name><tp:taxon-name-part taxon-name-part-type="kingdom" reg="Fungi">Fungi</tp:taxon-name-part></tp:taxon-name> 36972); <bold>E</bold>. <italic><tp:taxon-name><tp:taxon-name-part taxon-name-part-type="genus" reg="Hyphodermella">H.</tp:taxon-name-part> <tp:taxon-name-part taxon-name-part-type="species" reg="ryvardenii">ryvardenii</tp:taxon-name-part></tp:taxon-name></italic> (L. Ryvarden 19509, F-503386); <bold>F</bold>. <italic><tp:taxon-name><tp:taxon-name-part taxon-name-part-type="genus" reg="Hyphodermella">H.</tp:taxon-name-part> <tp:taxon-name-part taxon-name-part-type="species" reg="salcedoae">salcedoae</tp:taxon-name-part></tp:taxon-name></italic> (11452MD, MA-<tp:taxon-name><tp:taxon-name-part taxon-name-part-type="kingdom" reg="Fungi">Fungi</tp:taxon-name-part></tp:taxon-name> 92643). Scale bars: 2 mm.</p></caption><graphic xmlns:xlink="http://www.w3.org/1999/xlink" xlink:href="mycokeys-128-249-g006.jpg" id="oo_1541872.jpg" position="float" orientation="portrait" xlink:type="simple"><uri content-type="original_file" xlink:type="simple">https://binary.pensoft.net/fig/1541872</uri></graphic></fig><fig id="F1" position="float" orientation="portrait"><object-id xmlns:xlink="http://www.w3.org/1999/xlink" content-type="doi" xlink:type="simple">10.3897/mycokeys.128.172807.figure1</object-id><object-id xmlns:xlink="http://www.w3.org/1999/xlink" content-type="arpha" xlink:type="simple">6426C7D5-59D0-5DB8-A92C-D95660A3D444</object-id><label>Figure 1.</label><caption><p>The 50% majority-rule consensus tree from a Bayesian analysis based on the concatenated <abbrev xmlns:xlink="http://www.w3.org/1999/xlink" xlink:title="Internal Transcribed Spacer" xlink:type="simple">ITS</abbrev> nrDNA dataset of <italic><tp:taxon-name><tp:taxon-name-part taxon-name-part-type="genus" reg="Hyphodermella">Hyphodermella</tp:taxon-name-part></tp:taxon-name></italic> species. Five <italic><tp:taxon-name><tp:taxon-name-part taxon-name-part-type="genus" reg="Phanerochaete">Phanerochaete</tp:taxon-name-part></tp:taxon-name></italic> species and <italic><tp:taxon-name><tp:taxon-name-part taxon-name-part-type="genus" reg="Pirex">Pirex</tp:taxon-name-part> <tp:taxon-name-part taxon-name-part-type="species" reg="concentricus">concentricus</tp:taxon-name-part></tp:taxon-name></italic> were used as outgroup taxa. Maximum parsimony bootstrap percentages, maximum likelihood bootstrap percentages, and posterior probabilities are indicated at the branches. Type sequences are marked with *.</p></caption><graphic xmlns:xlink="http://www.w3.org/1999/xlink" xlink:href="mycokeys-128-249-g001.jpg" id="oo_1541867.jpg" position="float" orientation="portrait" xlink:type="simple"><uri content-type="original_file" xlink:type="simple">https://binary.pensoft.net/fig/1541867</uri></graphic></fig><fig id="F2" position="float" orientation="portrait"><object-id xmlns:xlink="http://www.w3.org/1999/xlink" content-type="doi" xlink:type="simple">10.3897/mycokeys.128.172807.figure2</object-id><object-id xmlns:xlink="http://www.w3.org/1999/xlink" content-type="arpha" xlink:type="simple">04111301-991F-51C9-8B4D-5F7ABB56E35B</object-id><label>Figure 2.</label><caption><p>The 50% majority-rule consensus tree from a Bayesian analysis based on the concatenated <abbrev xmlns:xlink="http://www.w3.org/1999/xlink" xlink:title="Internal Transcribed Spacer" xlink:type="simple">ITS</abbrev> nrDNA and <abbrev xmlns:xlink="http://www.w3.org/1999/xlink" xlink:title="nuclear ribosomal large subunit" xlink:type="simple">LSU nrDNA</abbrev> dataset of <italic><tp:taxon-name><tp:taxon-name-part taxon-name-part-type="genus" reg="Hyphodermella">Hyphodermella</tp:taxon-name-part></tp:taxon-name></italic> species. Five <italic><tp:taxon-name><tp:taxon-name-part taxon-name-part-type="genus" reg="Phanerochaete">Phanerochaete</tp:taxon-name-part></tp:taxon-name></italic> species and <italic><tp:taxon-name><tp:taxon-name-part taxon-name-part-type="genus" reg="Pirex">Pirex</tp:taxon-name-part> <tp:taxon-name-part taxon-name-part-type="species" reg="concentricus">concentricus</tp:taxon-name-part></tp:taxon-name></italic> were used as outgroup taxa. Maximum parsimony bootstrap percentages, maximum likelihood bootstrap percentages, and posterior probabilities are indicated at the branches. Type sequences are marked with *.</p></caption><graphic xmlns:xlink="http://www.w3.org/1999/xlink" xlink:href="mycokeys-128-249-g002.jpg" id="oo_1541868.jpg" position="float" orientation="portrait" xlink:type="simple"><uri content-type="original_file" xlink:type="simple">https://binary.pensoft.net/fig/1541868</uri></graphic></fig><fig id="F3" position="float" orientation="portrait"><object-id xmlns:xlink="http://www.w3.org/1999/xlink" content-type="doi" xlink:type="simple">10.3897/mycokeys.128.172807.figure3</object-id><object-id xmlns:xlink="http://www.w3.org/1999/xlink" content-type="arpha" xlink:type="simple">ECF6316D-3076-535D-9A7D-73FBB56AAD7D</object-id><label>Figure 3.</label><caption><p>The 50% majority-rule consensus tree from a Bayesian analysis based on the concatenated dataset of <italic><abbrev xmlns:xlink="http://www.w3.org/1999/xlink" xlink:title="RNA polymerase II" xlink:type="simple">RPB2</abbrev></italic> and <italic><abbrev xmlns:xlink="http://www.w3.org/1999/xlink" xlink:title="largest subunit of RNA polymerase II" xlink:type="simple">RPB1</abbrev></italic> of <italic><tp:taxon-name><tp:taxon-name-part taxon-name-part-type="genus" reg="Hyphodermella">Hyphodermella</tp:taxon-name-part></tp:taxon-name></italic> species. Five <italic><tp:taxon-name><tp:taxon-name-part taxon-name-part-type="genus" reg="Phanerochaete">Phanerochaete</tp:taxon-name-part></tp:taxon-name></italic> species and <italic><tp:taxon-name><tp:taxon-name-part taxon-name-part-type="genus" reg="Pirex">Pirex</tp:taxon-name-part> <tp:taxon-name-part taxon-name-part-type="species" reg="concentricus">concentricus</tp:taxon-name-part></tp:taxon-name></italic> were used as outgroups. Maximum parsimony bootstrap percentages, maximum likelihood bootstrap percentages, and posterior probabilities are indicated at the branches. Type sequences are marked with *.</p></caption><graphic xmlns:xlink="http://www.w3.org/1999/xlink" xlink:href="mycokeys-128-249-g003.jpg" id="oo_1541869.jpg" position="float" orientation="portrait" xlink:type="simple"><uri content-type="original_file" xlink:type="simple">https://binary.pensoft.net/fig/1541869</uri></graphic></fig><fig id="F4" position="float" orientation="portrait"><object-id xmlns:xlink="http://www.w3.org/1999/xlink" content-type="doi" xlink:type="simple">10.3897/mycokeys.128.172807.figure4</object-id><object-id xmlns:xlink="http://www.w3.org/1999/xlink" content-type="arpha" xlink:type="simple">E537310D-80D5-5B6C-9909-5AE27477A575</object-id><label>Figure 4.</label><caption><p>The 50% majority-rule consensus tree from a Bayesian analysis based on the concatenated dataset of <abbrev xmlns:xlink="http://www.w3.org/1999/xlink" xlink:title="Internal Transcribed Spacer" xlink:type="simple">ITS</abbrev> nrDNA, <abbrev xmlns:xlink="http://www.w3.org/1999/xlink" xlink:title="nuclear ribosomal large subunit" xlink:type="simple">LSU nrDNA</abbrev>, <italic><abbrev xmlns:xlink="http://www.w3.org/1999/xlink" xlink:title="RNA polymerase II" xlink:type="simple">RPB2</abbrev></italic>, and <italic><abbrev xmlns:xlink="http://www.w3.org/1999/xlink" xlink:title="largest subunit of RNA polymerase II" xlink:type="simple">RPB1</abbrev></italic> of <italic><tp:taxon-name><tp:taxon-name-part taxon-name-part-type="genus" reg="Hyphodermella">Hyphodermella</tp:taxon-name-part></tp:taxon-name></italic> species. Five <italic><tp:taxon-name><tp:taxon-name-part taxon-name-part-type="genus" reg="Phanerochaete">Phanerochaete</tp:taxon-name-part></tp:taxon-name></italic> species and <italic><tp:taxon-name><tp:taxon-name-part taxon-name-part-type="genus" reg="Pirex">Pirex</tp:taxon-name-part> <tp:taxon-name-part taxon-name-part-type="species" reg="concentricus">concentricus</tp:taxon-name-part></tp:taxon-name></italic> were used as outgroups. Maximum parsimony bootstrap percentages, maximum likelihood bootstrap percentages, and posterior probabilities are indicated at the branches. Type sequences are marked with *.</p></caption><graphic xmlns:xlink="http://www.w3.org/1999/xlink" xlink:href="mycokeys-128-249-g004.jpg" id="oo_1541870.jpg" position="float" orientation="portrait" xlink:type="simple"><uri content-type="original_file" xlink:type="simple">https://binary.pensoft.net/fig/1541870</uri></graphic></fig></tp:treatment-sec><ref-list><ref id="B20"><mixed-citation xmlns:xlink="http://www.w3.org/1999/xlink" xlink:type="simple">Gilbertson RL, Desjardin DE, Rogers JD, Hemmes DE (2001) <tp:taxon-name><tp:taxon-name-part taxon-name-part-type="kingdom">Fungi</tp:taxon-name-part></tp:taxon-name> from the Mamane-Naio vegetation zone of Hawaii. Fungal Diversity 6: 35–68.</mixed-citation></ref><ref id="B29"><mixed-citation xmlns:xlink="http://www.w3.org/1999/xlink" xlink:type="simple">Hjortstam K, Ryvarden L (2007) Studies in corticioid fungi from Venezuela III (<tp:taxon-name><tp:taxon-name-part taxon-name-part-type="subphylum">Basidiomycotina</tp:taxon-name-part></tp:taxon-name>, <tp:taxon-name><tp:taxon-name-part taxon-name-part-type="order">Aphyllophorales</tp:taxon-name-part></tp:taxon-name>). Synopsis Fungorum 23: 56–107.</mixed-citation></ref></ref-list></tp:taxon-treatment>
