# Supplementary material for: Revisiting the genus Hyphodermella (Basidiomycota, Polyporales) with descriptions of three new species
Source: MycoKeys. 2026 Feb 16;128:249–84. doi: 10.3897/mycokeys.128.172807 (PMC12930182; doi:10.3897/mycokeys.128.172807)
Supplement: XML Treatment for Hyphodermella paulusiae [file mycokeys.128.172807-treatment3.xml]

<!DOCTYPE tp:taxon-treatment
  PUBLIC "-//TaxonX//DTD Taxonomic Treatment Publishing DTD v0 20100105//EN" "tax-treatment-NSO.dtd">
<tp:taxon-treatment xmlns:tp="http://www.plazi.org/taxpub"><tp:treatment-meta><kwd-group><label>Taxon classification</label><kwd>
                  <named-content content-type="kingdom">Fungi</named-content>
                </kwd><kwd>
                  <named-content content-type="order">Polyporales</named-content>
                </kwd><kwd>
                  <named-content content-type="family">Phanerochaetaceae</named-content>
                </kwd></kwd-group><mixed-citation publication-type="journal"><person-group><name><surname>Dueñas</surname><given-names>Margarita</given-names></name><name><surname>Martín</surname><given-names>María P.</given-names></name><name><surname>Nogal-Prata</surname><given-names>Sandra</given-names></name><name><surname>Telleria</surname><given-names>M.Teresa</given-names></name></person-group><article-title>Revisiting the genus <italic><tp:taxon-name><tp:taxon-name-part taxon-name-part-type="genus" reg="Hyphodermella">Hyphodermella</tp:taxon-name-part></tp:taxon-name></italic> (<tp:taxon-name><tp:taxon-name-part taxon-name-part-type="phylum" reg="Basidiomycota">Basidiomycota</tp:taxon-name-part></tp:taxon-name>, <tp:taxon-name><tp:taxon-name-part taxon-name-part-type="order" reg="Polyporales">Polyporales</tp:taxon-name-part></tp:taxon-name>) with descriptions of three new species</article-title><source>MycoKeys</source><day>16</day><month>02</month><year>2026</year><volume>128</volume><fpage>249</fpage><lpage>284</lpage><pub-id pub-id-type="doi">10.3897/mycokeys.128.172807</pub-id></mixed-citation></tp:treatment-meta><tp:nomenclature><tp:taxon-name><object-id xmlns:xlink="http://www.w3.org/1999/xlink" content-type="arpha" xlink:type="simple">5D9BFDBA-8022-555A-823D-B674332FD4BC</object-id>
                        		<tp:taxon-name-part taxon-name-part-type="genus" reg="Hyphodermella">Hyphodermella</tp:taxon-name-part> <tp:taxon-name-part taxon-name-part-type="species" reg="paulusiae">paulusiae</tp:taxon-name-part>
                        	
                        		<object-id xmlns:xlink="http://www.w3.org/1999/xlink" content-type="mycobank" xlink:type="simple">MB860663</object-id>
                        	</tp:taxon-name><tp:taxon-authority>M. Dueñas, Telleria &amp; M.P. Martín</tp:taxon-authority><tp:taxon-status xmlns:xlink="http://www.w3.org/1999/xlink" xlink:type="simple">sp. nov.</tp:taxon-status><xref ref-type="fig" rid="F6">Figs 6C</xref><xref ref-type="fig" rid="F8">, 8</xref></tp:nomenclature><tp:treatment-sec sec-type="Type"><title>Type.</title><p>New Zealand • <bold>Bay of Plenty</bold>: near Ruatahuna, Tarapounamu, on decaying branch; 3 Dec 2006; B.C.Paulus and P.R.Johnston legs.; BCP 4176, (holotype 92259, PDD!, GenBank: <ext-link xmlns:xlink="http://www.w3.org/1999/xlink" xlink:href="MZ147703" ext-link-type="gen" xlink:type="simple">MZ147703</ext-link>, <ext-link xmlns:xlink="http://www.w3.org/1999/xlink" xlink:href="MZ147778" ext-link-type="gen" xlink:type="simple">MZ147778</ext-link>, <ext-link xmlns:xlink="http://www.w3.org/1999/xlink" xlink:href="MZ147915" ext-link-type="gen" xlink:type="simple">MZ147915</ext-link>).</p><fig id="F8" position="float" orientation="portrait"><object-id xmlns:xlink="http://www.w3.org/1999/xlink" content-type="doi" xlink:type="simple">10.3897/mycokeys.128.172807.figure8</object-id><object-id xmlns:xlink="http://www.w3.org/1999/xlink" content-type="arpha" xlink:type="simple">A9DF144A-D7E6-5912-A95D-A7A078EC412A</object-id><label>Figure 8.</label><caption><p><italic><tp:taxon-name><tp:taxon-name-part taxon-name-part-type="genus" reg="Hyphodermella">Hyphodermella</tp:taxon-name-part> <tp:taxon-name-part taxon-name-part-type="species" reg="paulusiae">paulusiae</tp:taxon-name-part></tp:taxon-name></italic> BCP 4176, PDD 92259. <bold>A</bold>. Schematic section through the basidioma; <bold>B</bold>. Vertical section of the basidioma; <bold>C</bold>. Subicular hyphae; <bold>D</bold>. Subhymenial hyphae; <bold>E</bold>. Encrusted cystidioid hyphae; <bold>F</bold>. Basidia; <bold>G</bold>. Spores. Scale bars: 100 µm (<bold>B</bold>); 10 µm (<bold>C–G</bold>).</p></caption><graphic xmlns:xlink="http://www.w3.org/1999/xlink" xlink:href="mycokeys-128-249-g008.jpg" id="oo_1541874.jpg" position="float" orientation="portrait" xlink:type="simple"><uri content-type="original_file" xlink:type="simple">https://binary.pensoft.net/fig/1541874</uri></graphic></fig></tp:treatment-sec><tp:treatment-sec sec-type="Etymology"><title>Etymology.</title><p>Named after Barbara Paulus, a New Zealand mycologist, who collected the holotype and for her significant contribution to the knowledge of New Zealand's mycobiota.</p></tp:treatment-sec><tp:treatment-sec sec-type="Diagnosis"><title>Diagnosis.</title><p>Macroscopically this new species is similar to <italic><tp:taxon-name><tp:taxon-name-part taxon-name-part-type="genus" reg="Hyphodermella">H.</tp:taxon-name-part> <tp:taxon-name-part taxon-name-part-type="species" reg="rosae">rosae</tp:taxon-name-part></tp:taxon-name></italic>; it is characterized by the size of basidia, 25–42 × 5–8 μm, L = 31.5, W = 6.3, spores 6–10 × 4–6 μm, L = 7.7, W = 4.9, and by the phylogenetic position as sister of the other <italic><tp:taxon-name><tp:taxon-name-part taxon-name-part-type="genus" reg="Hyphodermella">Hyphodermella</tp:taxon-name-part></tp:taxon-name></italic> species.</p></tp:treatment-sec><tp:treatment-sec sec-type="Description"><title>Description.</title><p><bold>Basidioma</bold> resupinate, adnate, orbicular to confluent, thin at first, thicker and stratified with age, crustose; hymenophore ceraceous, cream (89.p. Y), yellow grayish (90. gy. Y), darker with age (91. d. gy. Y – 87. m. Y), odontioid, with scattered to crowded aculei, under the lens penicillate by the projection of encrusted cystidioid hyphae, cracked with age; margin fibrillose when young, determinate with age, lighter than the hymenophore. <bold>Hyphal system</bold> monomitic; hyphae hyaline, without clamps, distinct, thin- to thick-walled, (2–)3–5 μm, sometimes encrusted; numerous encrusted cystidioid hyphae forming fascicles, projecting in the hymenium. <bold>Basidia</bold> clavate, with constrictions, 25–42 × 5–8 μm, L = 31.5, W = 6.3, with 4 sterigmata. <bold>Spores</bold> ellipsoid, with oil drops in the protoplasm, 6–10 × 4–6 μm, hyaline, thin-walled and smooth. L = 7.7, W = 4.9, Q = 1.6.</p></tp:treatment-sec><tp:treatment-sec sec-type="Habitat and distribution"><title>Habitat and distribution.</title><p>On decayed and rotten wood in <italic><tp:taxon-name><tp:taxon-name-part taxon-name-part-type="genus" reg="Callitris">Callitris</tp:taxon-name-part></tp:taxon-name></italic>, <italic><tp:taxon-name><tp:taxon-name-part taxon-name-part-type="genus" reg="Eucalyptus">Eucalyptus</tp:taxon-name-part></tp:taxon-name></italic>, and <italic><tp:taxon-name><tp:taxon-name-part taxon-name-part-type="genus" reg="Nothofagus">Nothofagus</tp:taxon-name-part></tp:taxon-name></italic> forests. Known from Australia and New Zealand.</p></tp:treatment-sec><tp:treatment-sec sec-type="Additional specimens examined"><title>Additional specimens examined.</title><p>Australia • <bold>New South Wales</bold>: North Western Plains, Killarney State Forest, 16.6 km (by road) N of Narrabri, Spargo Road of Murrumbilla Lane; <named-content xmlns:xlink="http://www.w3.org/1999/xlink" content-type="dwc:verbatimCoordinates" xlink:type="simple">30°13'19"S, 149°50'47"E</named-content>; 270 m alt.; on rotten wood on <italic><tp:taxon-name><tp:taxon-name-part taxon-name-part-type="genus" reg="Eucalyptus">Eucalyptus</tp:taxon-name-part></tp:taxon-name></italic>–<italic><tp:taxon-name><tp:taxon-name-part taxon-name-part-type="genus" reg="Callitris">Callitris</tp:taxon-name-part></tp:taxon-name></italic> forest; 11 May 2005; H.Lepp 5014, CANB 752189 • <bold>North Western Slopes</bold>, Warrumbungle National Park, Whitegum Lookout carpark, 24 km (by road) W of Coonabarabran; <named-content xmlns:xlink="http://www.w3.org/1999/xlink" content-type="dwc:verbatimCoordinates" xlink:type="simple">31°17'22"S, 149°02'29"E</named-content>; 720 m alt.; on fallen, rotting, eucalypt branch; 12 May 2005, H.Lepp 5088 • North Coast, Cottan-Bimbang National Park, Myrtle Gully Road / Scenic Drive, 4.8 km along road (from Walcha end) from Osley Highway; <named-content xmlns:xlink="http://www.w3.org/1999/xlink" content-type="dwc:verbatimCoordinates" xlink:type="simple">31°21'45"S, 152°00'38"E</named-content>; 980 m alt.; on soft dead stem loose on ground in rainforest with isolated eucalypts and <italic><tp:taxon-name><tp:taxon-name-part taxon-name-part-type="genus" reg="Nothofagus">Nothofagus</tp:taxon-name-part></tp:taxon-name></italic>; 28 Apr 2005; J.A.Curnow 6146, CANB 889543. New Zealand • <bold>Te Urewera</bold>: Mangapae UA1 E, n.m, on decaying wood; 11 Oct 2004; P.R.Johnston and B.C.Paulus legs.; BCP 3073, PDD 94113 • ibid; BCP 3080, PDD 94114 • ibid; Tarapounamu, W side Rd.; 27 Oct 2009; P.R. Johnston and B.C. Paulus; PRJ47, PDD 85550.</p></tp:treatment-sec><tp:treatment-sec><!--Section generated to contain objects referenced in tp:taxon-treatment.--><fig id="F6" position="float" orientation="portrait"><object-id xmlns:xlink="http://www.w3.org/1999/xlink" content-type="doi" xlink:type="simple">10.3897/mycokeys.128.172807.figure6</object-id><object-id xmlns:xlink="http://www.w3.org/1999/xlink" content-type="arpha" xlink:type="simple">D7B745FA-F093-571A-87A3-15A226D84A19</object-id><label>Figure 6.</label><caption><p>Basidioma of <italic><tp:taxon-name><tp:taxon-name-part taxon-name-part-type="genus" reg="Hyphodermella">Hyphodermella</tp:taxon-name-part></tp:taxon-name></italic> species. <bold>A</bold>. <italic><tp:taxon-name><tp:taxon-name-part taxon-name-part-type="genus" reg="Hyphodermella">H.</tp:taxon-name-part> <tp:taxon-name-part taxon-name-part-type="species" reg="corrugata">corrugata</tp:taxon-name-part></tp:taxon-name></italic> (14453MD, MA-<tp:taxon-name><tp:taxon-name-part taxon-name-part-type="kingdom" reg="Fungi">Fungi</tp:taxon-name-part></tp:taxon-name> 94244); <bold>B</bold>. <italic><tp:taxon-name><tp:taxon-name-part taxon-name-part-type="genus" reg="Hyphodermella">H.</tp:taxon-name-part> <tp:taxon-name-part taxon-name-part-type="species" reg="maunakeaensis">maunakeaensis</tp:taxon-name-part></tp:taxon-name></italic> (DEH-1641, CFMR); <bold>C</bold>. <italic><tp:taxon-name><tp:taxon-name-part taxon-name-part-type="genus" reg="Hyphodermella">H.</tp:taxon-name-part> <tp:taxon-name-part taxon-name-part-type="species" reg="paulusiae">paulusiae</tp:taxon-name-part></tp:taxon-name></italic> (BCP 4176, PDD 92259); <bold>D</bold>. <italic><tp:taxon-name><tp:taxon-name-part taxon-name-part-type="genus" reg="Hyphodermella">H.</tp:taxon-name-part> <tp:taxon-name-part taxon-name-part-type="species" reg="rosae">rosae</tp:taxon-name-part></tp:taxon-name></italic> (10690Tell., MA-<tp:taxon-name><tp:taxon-name-part taxon-name-part-type="kingdom" reg="Fungi">Fungi</tp:taxon-name-part></tp:taxon-name> 36972); <bold>E</bold>. <italic><tp:taxon-name><tp:taxon-name-part taxon-name-part-type="genus" reg="Hyphodermella">H.</tp:taxon-name-part> <tp:taxon-name-part taxon-name-part-type="species" reg="ryvardenii">ryvardenii</tp:taxon-name-part></tp:taxon-name></italic> (L. Ryvarden 19509, F-503386); <bold>F</bold>. <italic><tp:taxon-name><tp:taxon-name-part taxon-name-part-type="genus" reg="Hyphodermella">H.</tp:taxon-name-part> <tp:taxon-name-part taxon-name-part-type="species" reg="salcedoae">salcedoae</tp:taxon-name-part></tp:taxon-name></italic> (11452MD, MA-<tp:taxon-name><tp:taxon-name-part taxon-name-part-type="kingdom" reg="Fungi">Fungi</tp:taxon-name-part></tp:taxon-name> 92643). Scale bars: 2 mm.</p></caption><graphic xmlns:xlink="http://www.w3.org/1999/xlink" xlink:href="mycokeys-128-249-g006.jpg" id="oo_1541872.jpg" position="float" orientation="portrait" xlink:type="simple"><uri content-type="original_file" xlink:type="simple">https://binary.pensoft.net/fig/1541872</uri></graphic></fig></tp:treatment-sec></tp:taxon-treatment>
