# Supplementary material for: Revisiting the genus Hyphodermella (Basidiomycota, Polyporales) with descriptions of three new species
Source: MycoKeys. 2026 Feb 16;128:249–84. doi: 10.3897/mycokeys.128.172807 (PMC12930182; doi:10.3897/mycokeys.128.172807)
Supplement: XML Treatment for Hyphodermella ryvardenii [file mycokeys.128.172807-treatment5.xml]

<!DOCTYPE tp:taxon-treatment
  PUBLIC "-//TaxonX//DTD Taxonomic Treatment Publishing DTD v0 20100105//EN" "tax-treatment-NSO.dtd">
<tp:taxon-treatment xmlns:tp="http://www.plazi.org/taxpub"><tp:treatment-meta><kwd-group><label>Taxon classification</label><kwd>
                  <named-content content-type="kingdom">Fungi</named-content>
                </kwd><kwd>
                  <named-content content-type="order">Polyporales</named-content>
                </kwd><kwd>
                  <named-content content-type="family">Phanerochaetaceae</named-content>
                </kwd></kwd-group><mixed-citation publication-type="journal"><person-group><name><surname>Dueñas</surname><given-names>Margarita</given-names></name><name><surname>Martín</surname><given-names>María P.</given-names></name><name><surname>Nogal-Prata</surname><given-names>Sandra</given-names></name><name><surname>Telleria</surname><given-names>M.Teresa</given-names></name></person-group><article-title>Revisiting the genus <italic><tp:taxon-name><tp:taxon-name-part taxon-name-part-type="genus" reg="Hyphodermella">Hyphodermella</tp:taxon-name-part></tp:taxon-name></italic> (<tp:taxon-name><tp:taxon-name-part taxon-name-part-type="phylum" reg="Basidiomycota">Basidiomycota</tp:taxon-name-part></tp:taxon-name>, <tp:taxon-name><tp:taxon-name-part taxon-name-part-type="order" reg="Polyporales">Polyporales</tp:taxon-name-part></tp:taxon-name>) with descriptions of three new species</article-title><source>MycoKeys</source><day>16</day><month>02</month><year>2026</year><volume>128</volume><fpage>249</fpage><lpage>284</lpage><pub-id pub-id-type="doi">10.3897/mycokeys.128.172807</pub-id></mixed-citation></tp:treatment-meta><tp:nomenclature><tp:taxon-name><object-id xmlns:xlink="http://www.w3.org/1999/xlink" content-type="arpha" xlink:type="simple">F6CD5733-1CFE-549D-B234-739D39B89D55</object-id>
                        		<tp:taxon-name-part taxon-name-part-type="genus" reg="Hyphodermella">Hyphodermella</tp:taxon-name-part> <tp:taxon-name-part taxon-name-part-type="species" reg="ryvardenii">ryvardenii</tp:taxon-name-part>
                        	
                        		<object-id xmlns:xlink="http://www.w3.org/1999/xlink" content-type="mycobank" xlink:type="simple">MB860665</object-id>
                        	</tp:taxon-name><tp:taxon-authority>M. Dueñas, Telleria &amp; M.P. Martín</tp:taxon-authority><tp:taxon-status xmlns:xlink="http://www.w3.org/1999/xlink" xlink:type="simple">sp. nov</tp:taxon-status><xref ref-type="fig" rid="F6">Figs 6E</xref><xref ref-type="fig" rid="F9">, 9</xref></tp:nomenclature><tp:treatment-sec sec-type="Type"><title>Type.</title><p>Argentina – <bold>Misiones</bold> • Iguazú Nat. Park, Cataratas de Iguazú; 1–5 Mar 1982; on deciduous wood; L.Ryvarden 19509 (holotype F-503386, O!, GenBank: <ext-link xmlns:xlink="http://www.w3.org/1999/xlink" xlink:href="MZ147710" ext-link-type="gen" xlink:type="simple">MZ147710</ext-link>, <ext-link xmlns:xlink="http://www.w3.org/1999/xlink" xlink:href="MZ147772" ext-link-type="gen" xlink:type="simple">MZ147772</ext-link>, <ext-link xmlns:xlink="http://www.w3.org/1999/xlink" xlink:href="MZ147912" ext-link-type="gen" xlink:type="simple">MZ147912</ext-link>, <ext-link xmlns:xlink="http://www.w3.org/1999/xlink" xlink:href="MZ147958" ext-link-type="gen" xlink:type="simple">MZ147958</ext-link>).</p><fig id="F9" position="float" orientation="portrait"><object-id xmlns:xlink="http://www.w3.org/1999/xlink" content-type="doi" xlink:type="simple">10.3897/mycokeys.128.172807.figure9</object-id><object-id xmlns:xlink="http://www.w3.org/1999/xlink" content-type="arpha" xlink:type="simple">21357E3A-65DD-54AE-830C-71B256201315</object-id><label>Figure 9.</label><caption><p><italic><tp:taxon-name><tp:taxon-name-part taxon-name-part-type="genus" reg="Hyphodermella">Hyphodermella</tp:taxon-name-part> <tp:taxon-name-part taxon-name-part-type="species" reg="ryvardenii">ryvardenii</tp:taxon-name-part></tp:taxon-name></italic> L. Ryvarden 19509, F-503386. <bold>A</bold>. Schematic section through the basidioma; <bold>B</bold>. Vertical section of the basidioma; <bold>C</bold>. Subicular hyphae; <bold>D</bold>. Subhymenial hyphae; <bold>E</bold>. Encrusted cystidioid hyphae; <bold>F</bold>. Basidia; <bold>G</bold>. Spores. Scale bars: 100 µm (<bold>B</bold>); 10 µm (<bold>C–G</bold>).</p></caption><graphic xmlns:xlink="http://www.w3.org/1999/xlink" xlink:href="mycokeys-128-249-g009.jpg" id="oo_1541875.jpg" position="float" orientation="portrait" xlink:type="simple"><uri content-type="original_file" xlink:type="simple">https://binary.pensoft.net/fig/1541875</uri></graphic></fig></tp:treatment-sec><tp:treatment-sec sec-type="Etymology"><title>Etymology.</title><p>Named after Leif Ryvarden, Norwegian mycologist, for his contribution to the understanding of the diversity of wood-inhabiting fungi worldwide, particularly in Europe, Africa and tropical America, who also collected all the specimens of this new species.</p></tp:treatment-sec><tp:treatment-sec sec-type="Diagnosis"><title>Diagnosis.</title><p>Macroscopically, this species is similar to <italic><tp:taxon-name><tp:taxon-name-part taxon-name-part-type="genus" reg="Hyphodermella">H.</tp:taxon-name-part> <tp:taxon-name-part taxon-name-part-type="species" reg="corrugata">corrugata</tp:taxon-name-part></tp:taxon-name></italic> but differs in the basidioma that turns wine-red with KOH, in the membranaceous subiculum, and in the smaller size of the basidia, 21–41(–46) × 5.5–9 μm, L = 28.7, W = 6.6 μm, and spores, 7–9 × 4–6 μm, L = 7.5, W = 4.8 μm, Q = 1.6.</p></tp:treatment-sec><tp:treatment-sec sec-type="Description"><title>Description.</title><p><bold>Basidioma</bold> resupinate, adnate, orbicular to confluent, thin, thickening with age, crustose; subiculum membranaceous, white; hymenophore ceraceous, at first white, with age cream (92. y White) to orange yellow (69. deep OY – 72. d. OY), turning wine red in KOH 5%, odontioid, with scattered to crowded aculei, under the lens penicillated by the projection of encrusted cystidioid hyphae; margin at first membranaceous, white, determined with age. <bold>Hyphal system</bold> monomitic, hyphae hyaline, without clamps; subicular hyphae distinct, thin- to thick-walled, 3.5–7 μm wide; subhymenial hyphae thin-walled, 2–4 μm wide. Numerous encrusted cystidioid hyphae forming fascicles projecting in the hymenium. <bold>Basidia</bold> clavate, with constrictions, 21–41(–46) × 5.5–9 μm, L = 28.7, W = 6.6, with 4 sterigmata up to 7 μm long. <bold>Spores</bold> ellipsoid, with oil drops in the protoplasm, 7–9 × 4–6 μm, hyaline, thin-walled, and smooth. L = 7.5, W = 4.8, Q = 1.6.</p></tp:treatment-sec><tp:treatment-sec sec-type="Habitat and distribution"><title>Habitat and distribution.</title><p>On decayed wood. Known from Colombia and Iguazú National Park from Argentina.</p></tp:treatment-sec><tp:treatment-sec sec-type="Additional specimens examined"><title>Additional specimens examined.</title><p>Argentina – <bold>Misiones</bold> • Iguazú Nat. Park, Cataratas de Iguazú; 1–5 Mar 1982; on deciduous wood; L. Ryvarden 19825, F-503387 (O). Colombia • Dpto. de Cundinamarca, km 20 en la vía Mosquera-La Mesa; 2300 m alt.; 6 Jun 1978: L. Ryvarden 15568, F-918413 (O) • same data as for preceding L. Ryvarden 15602, F-918415 (O).</p></tp:treatment-sec><tp:treatment-sec sec-type="Notes"><title>Notes.</title><p>This new species is phylogenetically closely related to <italic><tp:taxon-name><tp:taxon-name-part taxon-name-part-type="genus" reg="Hyphodermella">H.</tp:taxon-name-part> <tp:taxon-name-part taxon-name-part-type="species" reg="corrugata">corrugata</tp:taxon-name-part></tp:taxon-name></italic>; in fact, the combined analysis of <italic><abbrev xmlns:xlink="http://www.w3.org/1999/xlink" xlink:title="largest subunit of RNA polymerase II" xlink:type="simple">RPB1</abbrev></italic> and <italic><abbrev xmlns:xlink="http://www.w3.org/1999/xlink" xlink:title="RNA polymerase II" xlink:type="simple">RPB2</abbrev></italic> (Fig. <xref ref-type="fig" rid="F3">3</xref>) does not discriminate between the two species but in the concatenated analysis of four markers, these specimens form a highly supported clade (Fig. <xref ref-type="fig" rid="F4">4</xref>). Morphologically, they can be separated by the change in color to wine-red with KOH in <tp:taxon-name><tp:taxon-name-part taxon-name-part-type="genus" reg="Hyphodermella">H.</tp:taxon-name-part> <tp:taxon-name-part taxon-name-part-type="species" reg="ryvardenii">ryvardenii</tp:taxon-name-part></tp:taxon-name> and by the mean values of basidia, 28.7 × 6.6, and spores, 7.5 × 4.8, Q = 1.6 in <italic><tp:taxon-name><tp:taxon-name-part taxon-name-part-type="genus" reg="Hyphodermella">H.</tp:taxon-name-part> <tp:taxon-name-part taxon-name-part-type="species" reg="ryvardenii">ryvardenii</tp:taxon-name-part></tp:taxon-name></italic>, instead of 42.4 × 7.4 μm and 8.9 × 6.0, Q = 1.5 in <italic><tp:taxon-name><tp:taxon-name-part taxon-name-part-type="genus" reg="Hyphodermella">H.</tp:taxon-name-part> <tp:taxon-name-part taxon-name-part-type="species" reg="corrugata">corrugata</tp:taxon-name-part></tp:taxon-name></italic>.</p></tp:treatment-sec><tp:treatment-sec><!--Section generated to contain objects referenced in tp:taxon-treatment.--><fig id="F6" position="float" orientation="portrait"><object-id xmlns:xlink="http://www.w3.org/1999/xlink" content-type="doi" xlink:type="simple">10.3897/mycokeys.128.172807.figure6</object-id><object-id xmlns:xlink="http://www.w3.org/1999/xlink" content-type="arpha" xlink:type="simple">D7B745FA-F093-571A-87A3-15A226D84A19</object-id><label>Figure 6.</label><caption><p>Basidioma of <italic><tp:taxon-name><tp:taxon-name-part taxon-name-part-type="genus" reg="Hyphodermella">Hyphodermella</tp:taxon-name-part></tp:taxon-name></italic> species. <bold>A</bold>. <italic><tp:taxon-name><tp:taxon-name-part taxon-name-part-type="genus" reg="Hyphodermella">H.</tp:taxon-name-part> <tp:taxon-name-part taxon-name-part-type="species" reg="corrugata">corrugata</tp:taxon-name-part></tp:taxon-name></italic> (14453MD, MA-<tp:taxon-name><tp:taxon-name-part taxon-name-part-type="kingdom" reg="Fungi">Fungi</tp:taxon-name-part></tp:taxon-name> 94244); <bold>B</bold>. <italic><tp:taxon-name><tp:taxon-name-part taxon-name-part-type="genus" reg="Hyphodermella">H.</tp:taxon-name-part> <tp:taxon-name-part taxon-name-part-type="species" reg="maunakeaensis">maunakeaensis</tp:taxon-name-part></tp:taxon-name></italic> (DEH-1641, CFMR); <bold>C</bold>. <italic><tp:taxon-name><tp:taxon-name-part taxon-name-part-type="genus" reg="Hyphodermella">H.</tp:taxon-name-part> <tp:taxon-name-part taxon-name-part-type="species" reg="paulusiae">paulusiae</tp:taxon-name-part></tp:taxon-name></italic> (BCP 4176, PDD 92259); <bold>D</bold>. <italic><tp:taxon-name><tp:taxon-name-part taxon-name-part-type="genus" reg="Hyphodermella">H.</tp:taxon-name-part> <tp:taxon-name-part taxon-name-part-type="species" reg="rosae">rosae</tp:taxon-name-part></tp:taxon-name></italic> (10690Tell., MA-<tp:taxon-name><tp:taxon-name-part taxon-name-part-type="kingdom" reg="Fungi">Fungi</tp:taxon-name-part></tp:taxon-name> 36972); <bold>E</bold>. <italic><tp:taxon-name><tp:taxon-name-part taxon-name-part-type="genus" reg="Hyphodermella">H.</tp:taxon-name-part> <tp:taxon-name-part taxon-name-part-type="species" reg="ryvardenii">ryvardenii</tp:taxon-name-part></tp:taxon-name></italic> (L. Ryvarden 19509, F-503386); <bold>F</bold>. <italic><tp:taxon-name><tp:taxon-name-part taxon-name-part-type="genus" reg="Hyphodermella">H.</tp:taxon-name-part> <tp:taxon-name-part taxon-name-part-type="species" reg="salcedoae">salcedoae</tp:taxon-name-part></tp:taxon-name></italic> (11452MD, MA-<tp:taxon-name><tp:taxon-name-part taxon-name-part-type="kingdom" reg="Fungi">Fungi</tp:taxon-name-part></tp:taxon-name> 92643). Scale bars: 2 mm.</p></caption><graphic xmlns:xlink="http://www.w3.org/1999/xlink" xlink:href="mycokeys-128-249-g006.jpg" id="oo_1541872.jpg" position="float" orientation="portrait" xlink:type="simple"><uri content-type="original_file" xlink:type="simple">https://binary.pensoft.net/fig/1541872</uri></graphic></fig><fig id="F3" position="float" orientation="portrait"><object-id xmlns:xlink="http://www.w3.org/1999/xlink" content-type="doi" xlink:type="simple">10.3897/mycokeys.128.172807.figure3</object-id><object-id xmlns:xlink="http://www.w3.org/1999/xlink" content-type="arpha" xlink:type="simple">ECF6316D-3076-535D-9A7D-73FBB56AAD7D</object-id><label>Figure 3.</label><caption><p>The 50% majority-rule consensus tree from a Bayesian analysis based on the concatenated dataset of <italic><abbrev xmlns:xlink="http://www.w3.org/1999/xlink" xlink:title="RNA polymerase II" xlink:type="simple">RPB2</abbrev></italic> and <italic><abbrev xmlns:xlink="http://www.w3.org/1999/xlink" xlink:title="largest subunit of RNA polymerase II" xlink:type="simple">RPB1</abbrev></italic> of <italic><tp:taxon-name><tp:taxon-name-part taxon-name-part-type="genus" reg="Hyphodermella">Hyphodermella</tp:taxon-name-part></tp:taxon-name></italic> species. Five <italic><tp:taxon-name><tp:taxon-name-part taxon-name-part-type="genus" reg="Phanerochaete">Phanerochaete</tp:taxon-name-part></tp:taxon-name></italic> species and <italic><tp:taxon-name><tp:taxon-name-part taxon-name-part-type="genus" reg="Pirex">Pirex</tp:taxon-name-part> <tp:taxon-name-part taxon-name-part-type="species" reg="concentricus">concentricus</tp:taxon-name-part></tp:taxon-name></italic> were used as outgroups. Maximum parsimony bootstrap percentages, maximum likelihood bootstrap percentages, and posterior probabilities are indicated at the branches. Type sequences are marked with *.</p></caption><graphic xmlns:xlink="http://www.w3.org/1999/xlink" xlink:href="mycokeys-128-249-g003.jpg" id="oo_1541869.jpg" position="float" orientation="portrait" xlink:type="simple"><uri content-type="original_file" xlink:type="simple">https://binary.pensoft.net/fig/1541869</uri></graphic></fig><fig id="F4" position="float" orientation="portrait"><object-id xmlns:xlink="http://www.w3.org/1999/xlink" content-type="doi" xlink:type="simple">10.3897/mycokeys.128.172807.figure4</object-id><object-id xmlns:xlink="http://www.w3.org/1999/xlink" content-type="arpha" xlink:type="simple">E537310D-80D5-5B6C-9909-5AE27477A575</object-id><label>Figure 4.</label><caption><p>The 50% majority-rule consensus tree from a Bayesian analysis based on the concatenated dataset of <abbrev xmlns:xlink="http://www.w3.org/1999/xlink" xlink:title="Internal Transcribed Spacer" xlink:type="simple">ITS</abbrev> nrDNA, <abbrev xmlns:xlink="http://www.w3.org/1999/xlink" xlink:title="nuclear ribosomal large subunit" xlink:type="simple">LSU nrDNA</abbrev>, <italic><abbrev xmlns:xlink="http://www.w3.org/1999/xlink" xlink:title="RNA polymerase II" xlink:type="simple">RPB2</abbrev></italic>, and <italic><abbrev xmlns:xlink="http://www.w3.org/1999/xlink" xlink:title="largest subunit of RNA polymerase II" xlink:type="simple">RPB1</abbrev></italic> of <italic><tp:taxon-name><tp:taxon-name-part taxon-name-part-type="genus" reg="Hyphodermella">Hyphodermella</tp:taxon-name-part></tp:taxon-name></italic> species. Five <italic><tp:taxon-name><tp:taxon-name-part taxon-name-part-type="genus" reg="Phanerochaete">Phanerochaete</tp:taxon-name-part></tp:taxon-name></italic> species and <italic><tp:taxon-name><tp:taxon-name-part taxon-name-part-type="genus" reg="Pirex">Pirex</tp:taxon-name-part> <tp:taxon-name-part taxon-name-part-type="species" reg="concentricus">concentricus</tp:taxon-name-part></tp:taxon-name></italic> were used as outgroups. Maximum parsimony bootstrap percentages, maximum likelihood bootstrap percentages, and posterior probabilities are indicated at the branches. Type sequences are marked with *.</p></caption><graphic xmlns:xlink="http://www.w3.org/1999/xlink" xlink:href="mycokeys-128-249-g004.jpg" id="oo_1541870.jpg" position="float" orientation="portrait" xlink:type="simple"><uri content-type="original_file" xlink:type="simple">https://binary.pensoft.net/fig/1541870</uri></graphic></fig></tp:treatment-sec></tp:taxon-treatment>
