# Supplementary material for: Revisiting the genus Hyphodermella (Basidiomycota, Polyporales) with descriptions of three new species
Source: MycoKeys. 2026 Feb 16;128:249–84. doi: 10.3897/mycokeys.128.172807 (PMC12930182; doi:10.3897/mycokeys.128.172807)
Supplement: XML Treatment for Hyphodermella salcedoae [file mycokeys.128.172807-treatment6.xml]

<!DOCTYPE tp:taxon-treatment
  PUBLIC "-//TaxonX//DTD Taxonomic Treatment Publishing DTD v0 20100105//EN" "tax-treatment-NSO.dtd">
<tp:taxon-treatment xmlns:tp="http://www.plazi.org/taxpub"><tp:treatment-meta><kwd-group><label>Taxon classification</label><kwd>
                  <named-content content-type="kingdom">Fungi</named-content>
                </kwd><kwd>
                  <named-content content-type="order">Polyporales</named-content>
                </kwd><kwd>
                  <named-content content-type="family">Phanerochaetaceae</named-content>
                </kwd></kwd-group><mixed-citation publication-type="journal"><person-group><name><surname>Dueñas</surname><given-names>Margarita</given-names></name><name><surname>Martín</surname><given-names>María P.</given-names></name><name><surname>Nogal-Prata</surname><given-names>Sandra</given-names></name><name><surname>Telleria</surname><given-names>M.Teresa</given-names></name></person-group><article-title>Revisiting the genus <italic><tp:taxon-name><tp:taxon-name-part taxon-name-part-type="genus" reg="Hyphodermella">Hyphodermella</tp:taxon-name-part></tp:taxon-name></italic> (<tp:taxon-name><tp:taxon-name-part taxon-name-part-type="phylum" reg="Basidiomycota">Basidiomycota</tp:taxon-name-part></tp:taxon-name>, <tp:taxon-name><tp:taxon-name-part taxon-name-part-type="order" reg="Polyporales">Polyporales</tp:taxon-name-part></tp:taxon-name>) with descriptions of three new species</article-title><source>MycoKeys</source><day>16</day><month>02</month><year>2026</year><volume>128</volume><fpage>249</fpage><lpage>284</lpage><pub-id pub-id-type="doi">10.3897/mycokeys.128.172807</pub-id></mixed-citation></tp:treatment-meta><tp:nomenclature><tp:taxon-name><object-id xmlns:xlink="http://www.w3.org/1999/xlink" content-type="arpha" xlink:type="simple">4C9804F3-129F-5D90-9E78-E8AD61B280F4</object-id>
                        		<tp:taxon-name-part taxon-name-part-type="genus" reg="Hyphodermella">Hyphodermella</tp:taxon-name-part> <tp:taxon-name-part taxon-name-part-type="species" reg="salcedoae">salcedoae</tp:taxon-name-part>
                        	
                        		<object-id xmlns:xlink="http://www.w3.org/1999/xlink" content-type="mycobank" xlink:type="simple">860669</object-id>
                        	</tp:taxon-name><tp:taxon-authority>M. Dueñas, Telleria &amp; M.P. Martín</tp:taxon-authority><tp:taxon-status xmlns:xlink="http://www.w3.org/1999/xlink" xlink:type="simple">sp. nov.</tp:taxon-status><xref ref-type="fig" rid="F6">Figs 6C</xref><xref ref-type="fig" rid="F10">, 10</xref></tp:nomenclature><tp:treatment-sec sec-type="Type"><title>Type.</title><p>Spain – <bold>Canary Islands</bold>, El Hierro: Valverde, road from San Andrés to El Pinar, Los Llanos de San Andrés; <named-content xmlns:xlink="http://www.w3.org/1999/xlink" content-type="dwc:verbatimCoordinates" xlink:type="simple">27°45'03"N, 17°58'02"W</named-content>; 1183 m alt.; 28 Jan 2007; on <italic><tp:taxon-name><tp:taxon-name-part taxon-name-part-type="genus" reg="Chamaecytisus">Chamaecytisus</tp:taxon-name-part> <tp:taxon-name-part taxon-name-part-type="species" reg="proliferus">proliferus</tp:taxon-name-part></tp:taxon-name></italic>; M.Dueñas leg.; 11452MD (holotype, MA-<tp:taxon-name><tp:taxon-name-part taxon-name-part-type="kingdom" reg="Fungi">Fungi</tp:taxon-name-part></tp:taxon-name> 92643, GenBank: <ext-link xmlns:xlink="http://www.w3.org/1999/xlink" xlink:href="MZ147770" ext-link-type="gen" xlink:type="simple">MZ147770</ext-link>, <ext-link xmlns:xlink="http://www.w3.org/1999/xlink" xlink:href="MZ147697" ext-link-type="gen" xlink:type="simple">MZ147697</ext-link>, <ext-link xmlns:xlink="http://www.w3.org/1999/xlink" xlink:href="MZ147923" ext-link-type="gen" xlink:type="simple">MZ147923</ext-link>, <ext-link xmlns:xlink="http://www.w3.org/1999/xlink" xlink:href="MZ147935" ext-link-type="gen" xlink:type="simple">MZ147935</ext-link>).</p><fig id="F10" position="float" orientation="portrait"><object-id xmlns:xlink="http://www.w3.org/1999/xlink" content-type="doi" xlink:type="simple">10.3897/mycokeys.128.172807.figure10</object-id><object-id xmlns:xlink="http://www.w3.org/1999/xlink" content-type="arpha" xlink:type="simple">F76DCA2B-2810-52B7-BB6F-CCAEBA3BB879</object-id><label>Figure 10.</label><caption><p><italic><tp:taxon-name><tp:taxon-name-part taxon-name-part-type="genus" reg="Hyphodermella">Hyphodermella</tp:taxon-name-part> <tp:taxon-name-part taxon-name-part-type="species" reg="salcedoae">salcedoae</tp:taxon-name-part></tp:taxon-name></italic> 11452MD, MA-<tp:taxon-name><tp:taxon-name-part taxon-name-part-type="kingdom" reg="Fungi">Fungi</tp:taxon-name-part></tp:taxon-name> 92643. <bold>A</bold>. Schematic section through the basidioma; <bold>B</bold>. Vertical section of the basidioma; <bold>C</bold>. Subicular hyphae; <bold>D</bold>. Subhymenial hyphae; <bold>E</bold>. Encrusted cystidioid hyphae; <bold>F</bold>. Basidia; <bold>G</bold>. Spores. Scale bars: 100 µm (<bold>B</bold>); 10 µm (<bold>C–G</bold>).</p></caption><graphic xmlns:xlink="http://www.w3.org/1999/xlink" xlink:href="mycokeys-128-249-g010.jpg" id="oo_1541876.jpg" position="float" orientation="portrait" xlink:type="simple"><uri content-type="original_file" xlink:type="simple">https://binary.pensoft.net/fig/1541876</uri></graphic></fig></tp:treatment-sec><tp:treatment-sec sec-type="Etymology"><title>Etymology.</title><p>Named after Isabel Salcedo, a colleague and friend from the Department of Botany at the University of the Basque Country, with whom we have shared a good number of expeditions.</p></tp:treatment-sec><tp:treatment-sec sec-type="Diagnosis"><title>Diagnosis.</title><p>This new species is characterized by the hymenophore cream to pale yellow, almost smooth, with scattered aculei; basidia 30–52 × 5–8 μm, L = 44.7, W = 6.6 and spores, 8–10 × 5–7 μm, L = 9.4, W = 6, Q = 1.6.</p></tp:treatment-sec><tp:treatment-sec sec-type="Description"><title>Description.</title><p><bold>Basidioma</bold> resupinate, adnate, thin at first, cracked with age, crustose; hymenophore ceraceous, cream to pale yellow (89.p. Y), almost smooth, with scattered aculei; margin fibrillose, determinate with age, lighter than hymenophore. <bold>Hyphal system</bold> monomitic; hyphae hyaline, without clamps, distinct, thin-walled, 2–5(–8) μm wide; encrusted cystidioid hyphae scattered and sometimes difficult to see. <bold>Basidia</bold> clavate, with constrictions, 30–52 × 5–8 μm, L = 44.7, W = 6.6, with 4 sterigmata. <bold>Spores</bold> ellipsoid, with oil drops in the protoplasm, 8–10 × 5–7 μm, hyaline, thin-walled and smooth. L = 9.4, W = 6, Q = 1.6.</p></tp:treatment-sec><tp:treatment-sec sec-type="Habitat and distribution"><title>Habitat and distribution.</title><p>On <italic><tp:taxon-name><tp:taxon-name-part taxon-name-part-type="genus" reg="Chamaecytisus">Chamaecytisus</tp:taxon-name-part> <tp:taxon-name-part taxon-name-part-type="species" reg="proliferus">proliferus</tp:taxon-name-part></tp:taxon-name></italic>, an endemic species of the Canary Islands. It is only known from the island of El Hierro (Canary Islands), so far.</p></tp:treatment-sec><tp:treatment-sec sec-type="Additional specimen examined"><title>Additional specimen examined.</title><p>Spain – <bold>Canary Islands</bold>, El Hierro: Valverde, road from San Andrés to El Pinar, Los Llanos de San Andrés; <named-content xmlns:xlink="http://www.w3.org/1999/xlink" content-type="dwc:verbatimCoordinates" xlink:type="simple">27°45'03"N, 17°58'02"W</named-content>; 1183 m alt.; 28 Jan 2007; on <italic><tp:taxon-name><tp:taxon-name-part taxon-name-part-type="genus" reg="Chamaecytisus">Ch.</tp:taxon-name-part> <tp:taxon-name-part taxon-name-part-type="species" reg="proliferus">proliferus</tp:taxon-name-part></tp:taxon-name></italic>; M.T.Telleria leg.; 17082Tell., MA-<tp:taxon-name><tp:taxon-name-part taxon-name-part-type="kingdom" reg="Fungi">Fungi</tp:taxon-name-part></tp:taxon-name> 92646.</p></tp:treatment-sec><tp:treatment-sec sec-type="Notes"><title>Notes.</title><p>We initially identified these specimens as a <italic><tp:taxon-name><tp:taxon-name-part taxon-name-part-type="genus" reg="Phanerochaete">Phanerochaete</tp:taxon-name-part></tp:taxon-name></italic> with large spores because the basidiome is almost smooth and the characteristic encrusted cystidioid hyphae are sometimes difficult to see. However, a previous molecular analysis placed them in <italic><tp:taxon-name><tp:taxon-name-part taxon-name-part-type="genus" reg="Hyphodermella">Hyphodermella</tp:taxon-name-part></tp:taxon-name></italic>. Their microscopic characters are similar to <italic><tp:taxon-name><tp:taxon-name-part taxon-name-part-type="genus" reg="Hyphodermella">H.</tp:taxon-name-part> <tp:taxon-name-part taxon-name-part-type="species" reg="corrugata">corrugata</tp:taxon-name-part></tp:taxon-name></italic>, but molecular analyses of two (<abbrev xmlns:xlink="http://www.w3.org/1999/xlink" xlink:title="RNA polymerase II" xlink:type="simple">RPB2</abbrev> + <abbrev xmlns:xlink="http://www.w3.org/1999/xlink" xlink:title="largest subunit of RNA polymerase II" xlink:type="simple">RPB1</abbrev>, Fig. <xref ref-type="fig" rid="F3">3</xref>) and four markers (<abbrev xmlns:xlink="http://www.w3.org/1999/xlink" xlink:title="Internal Transcribed Spacer" xlink:type="simple">ITS</abbrev> + LSU + <abbrev xmlns:xlink="http://www.w3.org/1999/xlink" xlink:title="RNA polymerase II" xlink:type="simple">RPB2</abbrev> + <abbrev xmlns:xlink="http://www.w3.org/1999/xlink" xlink:title="largest subunit of RNA polymerase II" xlink:type="simple">RPB1</abbrev>, Fig. <xref ref-type="fig" rid="F4">4</xref>) place them close to <italic><tp:taxon-name><tp:taxon-name-part taxon-name-part-type="genus" reg="Hyphodermella">H.</tp:taxon-name-part> <tp:taxon-name-part taxon-name-part-type="species" reg="maunakeaensis">maunakeaensis</tp:taxon-name-part></tp:taxon-name></italic>. Both differ, in the alignment of four markers (<abbrev xmlns:xlink="http://www.w3.org/1999/xlink" xlink:title="Internal Transcribed Spacer" xlink:type="simple">ITS</abbrev> + LSU + <abbrev xmlns:xlink="http://www.w3.org/1999/xlink" xlink:title="RNA polymerase II" xlink:type="simple">RPB2</abbrev> + <abbrev xmlns:xlink="http://www.w3.org/1999/xlink" xlink:title="largest subunit of RNA polymerase II" xlink:type="simple">RPB1</abbrev>), by a total of 66 base pairs and in the morphology of the basidioma, clearly odontioid, with smaller basidia, 26–37 × 6–7 μm, and spores, 6.5–9 × 4.5–5 μm, Q = 1.7, in <italic><tp:taxon-name><tp:taxon-name-part taxon-name-part-type="genus" reg="Hyphodermella">H.</tp:taxon-name-part> <tp:taxon-name-part taxon-name-part-type="species" reg="maunakeaensis">maunakeaensis</tp:taxon-name-part></tp:taxon-name></italic>.</p></tp:treatment-sec><tp:treatment-sec><!--Section generated to contain objects referenced in tp:taxon-treatment.--><fig id="F6" position="float" orientation="portrait"><object-id xmlns:xlink="http://www.w3.org/1999/xlink" content-type="doi" xlink:type="simple">10.3897/mycokeys.128.172807.figure6</object-id><object-id xmlns:xlink="http://www.w3.org/1999/xlink" content-type="arpha" xlink:type="simple">D7B745FA-F093-571A-87A3-15A226D84A19</object-id><label>Figure 6.</label><caption><p>Basidioma of <italic><tp:taxon-name><tp:taxon-name-part taxon-name-part-type="genus" reg="Hyphodermella">Hyphodermella</tp:taxon-name-part></tp:taxon-name></italic> species. <bold>A</bold>. <italic><tp:taxon-name><tp:taxon-name-part taxon-name-part-type="genus" reg="Hyphodermella">H.</tp:taxon-name-part> <tp:taxon-name-part taxon-name-part-type="species" reg="corrugata">corrugata</tp:taxon-name-part></tp:taxon-name></italic> (14453MD, MA-<tp:taxon-name><tp:taxon-name-part taxon-name-part-type="kingdom" reg="Fungi">Fungi</tp:taxon-name-part></tp:taxon-name> 94244); <bold>B</bold>. <italic><tp:taxon-name><tp:taxon-name-part taxon-name-part-type="genus" reg="Hyphodermella">H.</tp:taxon-name-part> <tp:taxon-name-part taxon-name-part-type="species" reg="maunakeaensis">maunakeaensis</tp:taxon-name-part></tp:taxon-name></italic> (DEH-1641, CFMR); <bold>C</bold>. <italic><tp:taxon-name><tp:taxon-name-part taxon-name-part-type="genus" reg="Hyphodermella">H.</tp:taxon-name-part> <tp:taxon-name-part taxon-name-part-type="species" reg="paulusiae">paulusiae</tp:taxon-name-part></tp:taxon-name></italic> (BCP 4176, PDD 92259); <bold>D</bold>. <italic><tp:taxon-name><tp:taxon-name-part taxon-name-part-type="genus" reg="Hyphodermella">H.</tp:taxon-name-part> <tp:taxon-name-part taxon-name-part-type="species" reg="rosae">rosae</tp:taxon-name-part></tp:taxon-name></italic> (10690Tell., MA-<tp:taxon-name><tp:taxon-name-part taxon-name-part-type="kingdom" reg="Fungi">Fungi</tp:taxon-name-part></tp:taxon-name> 36972); <bold>E</bold>. <italic><tp:taxon-name><tp:taxon-name-part taxon-name-part-type="genus" reg="Hyphodermella">H.</tp:taxon-name-part> <tp:taxon-name-part taxon-name-part-type="species" reg="ryvardenii">ryvardenii</tp:taxon-name-part></tp:taxon-name></italic> (L. Ryvarden 19509, F-503386); <bold>F</bold>. <italic><tp:taxon-name><tp:taxon-name-part taxon-name-part-type="genus" reg="Hyphodermella">H.</tp:taxon-name-part> <tp:taxon-name-part taxon-name-part-type="species" reg="salcedoae">salcedoae</tp:taxon-name-part></tp:taxon-name></italic> (11452MD, MA-<tp:taxon-name><tp:taxon-name-part taxon-name-part-type="kingdom" reg="Fungi">Fungi</tp:taxon-name-part></tp:taxon-name> 92643). Scale bars: 2 mm.</p></caption><graphic xmlns:xlink="http://www.w3.org/1999/xlink" xlink:href="mycokeys-128-249-g006.jpg" id="oo_1541872.jpg" position="float" orientation="portrait" xlink:type="simple"><uri content-type="original_file" xlink:type="simple">https://binary.pensoft.net/fig/1541872</uri></graphic></fig><fig id="F3" position="float" orientation="portrait"><object-id xmlns:xlink="http://www.w3.org/1999/xlink" content-type="doi" xlink:type="simple">10.3897/mycokeys.128.172807.figure3</object-id><object-id xmlns:xlink="http://www.w3.org/1999/xlink" content-type="arpha" xlink:type="simple">ECF6316D-3076-535D-9A7D-73FBB56AAD7D</object-id><label>Figure 3.</label><caption><p>The 50% majority-rule consensus tree from a Bayesian analysis based on the concatenated dataset of <italic><abbrev xmlns:xlink="http://www.w3.org/1999/xlink" xlink:title="RNA polymerase II" xlink:type="simple">RPB2</abbrev></italic> and <italic><abbrev xmlns:xlink="http://www.w3.org/1999/xlink" xlink:title="largest subunit of RNA polymerase II" xlink:type="simple">RPB1</abbrev></italic> of <italic><tp:taxon-name><tp:taxon-name-part taxon-name-part-type="genus" reg="Hyphodermella">Hyphodermella</tp:taxon-name-part></tp:taxon-name></italic> species. Five <italic><tp:taxon-name><tp:taxon-name-part taxon-name-part-type="genus" reg="Phanerochaete">Phanerochaete</tp:taxon-name-part></tp:taxon-name></italic> species and <italic><tp:taxon-name><tp:taxon-name-part taxon-name-part-type="genus" reg="Pirex">Pirex</tp:taxon-name-part> <tp:taxon-name-part taxon-name-part-type="species" reg="concentricus">concentricus</tp:taxon-name-part></tp:taxon-name></italic> were used as outgroups. Maximum parsimony bootstrap percentages, maximum likelihood bootstrap percentages, and posterior probabilities are indicated at the branches. Type sequences are marked with *.</p></caption><graphic xmlns:xlink="http://www.w3.org/1999/xlink" xlink:href="mycokeys-128-249-g003.jpg" id="oo_1541869.jpg" position="float" orientation="portrait" xlink:type="simple"><uri content-type="original_file" xlink:type="simple">https://binary.pensoft.net/fig/1541869</uri></graphic></fig><fig id="F4" position="float" orientation="portrait"><object-id xmlns:xlink="http://www.w3.org/1999/xlink" content-type="doi" xlink:type="simple">10.3897/mycokeys.128.172807.figure4</object-id><object-id xmlns:xlink="http://www.w3.org/1999/xlink" content-type="arpha" xlink:type="simple">E537310D-80D5-5B6C-9909-5AE27477A575</object-id><label>Figure 4.</label><caption><p>The 50% majority-rule consensus tree from a Bayesian analysis based on the concatenated dataset of <abbrev xmlns:xlink="http://www.w3.org/1999/xlink" xlink:title="Internal Transcribed Spacer" xlink:type="simple">ITS</abbrev> nrDNA, <abbrev xmlns:xlink="http://www.w3.org/1999/xlink" xlink:title="nuclear ribosomal large subunit" xlink:type="simple">LSU nrDNA</abbrev>, <italic><abbrev xmlns:xlink="http://www.w3.org/1999/xlink" xlink:title="RNA polymerase II" xlink:type="simple">RPB2</abbrev></italic>, and <italic><abbrev xmlns:xlink="http://www.w3.org/1999/xlink" xlink:title="largest subunit of RNA polymerase II" xlink:type="simple">RPB1</abbrev></italic> of <italic><tp:taxon-name><tp:taxon-name-part taxon-name-part-type="genus" reg="Hyphodermella">Hyphodermella</tp:taxon-name-part></tp:taxon-name></italic> species. Five <italic><tp:taxon-name><tp:taxon-name-part taxon-name-part-type="genus" reg="Phanerochaete">Phanerochaete</tp:taxon-name-part></tp:taxon-name></italic> species and <italic><tp:taxon-name><tp:taxon-name-part taxon-name-part-type="genus" reg="Pirex">Pirex</tp:taxon-name-part> <tp:taxon-name-part taxon-name-part-type="species" reg="concentricus">concentricus</tp:taxon-name-part></tp:taxon-name></italic> were used as outgroups. Maximum parsimony bootstrap percentages, maximum likelihood bootstrap percentages, and posterior probabilities are indicated at the branches. Type sequences are marked with *.</p></caption><graphic xmlns:xlink="http://www.w3.org/1999/xlink" xlink:href="mycokeys-128-249-g004.jpg" id="oo_1541870.jpg" position="float" orientation="portrait" xlink:type="simple"><uri content-type="original_file" xlink:type="simple">https://binary.pensoft.net/fig/1541870</uri></graphic></fig></tp:treatment-sec></tp:taxon-treatment>
